# Supplementary material for: In Vivo Imaging and Quantification of Carbon Tracer Dynamics in Nodulated Root Systems of Pea Plants
Source: Plants (Basel). 2022 Feb 25;11(5):632. doi: 10.3390/plants11050632 (PMC8912644; doi:10.3390/plants11050632)
Supplement: Supplementary file 1 [file plants-11-00632-s001.zip]

Archive with 2 entries (2 files):
- PET_Nodules_Metzner_et_al_Supplemental_Table_S3.xlsx
- plants-1604522-supplementary.pdf
