# Supplementary material for: In Vivo Imaging and Quantification of Carbon Tracer Dynamics in Nodulated Root Systems of Pea Plants
Source: Plants (Basel). 2022 Feb 25;11(5):632. doi: 10.3390/plants11050632 (PMC8912644; doi:10.3390/plants11050632)
Supplement: Supplementary file 1 [file plants-11-00632-s001.zip › PET_Nodules_Metzner_et_al_Supplemental_Table_S3.xlsx]

## Sheet: Control P1
13DAT	08:08:00	time [min]	ROI_ 0	ROI_ 1	ROI_ 2	ROI_ 3	ROI_ 4	ROI_ 5	ROI_ 6	ROI_1-6_sum		ratio%_1	ratio%_2	ratio%_3	ratio%_4	ratio%_5	ratio%_6	ratio%_1-6_sum
		5	1209.64	19.8136	11.5405	10.2272	11.9739	15.4099	56.4285	125.394		1.63797	0.954042	0.845471	0.989872	1.27392	4.66489	10.3662
		15	2554.39	42.4703	36.4801	31.2894	44.3688	60.4709	128.737	343.816		1.66264	1.42813	1.22493	1.73696	2.36733	5.03983	13.4598
		25	4138.87	64.2379	65.1055	55.3615	82.8394	110.482	182.654	560.68		1.55206	1.57303	1.3376	2.0015	2.66937	4.41314	13.5467
		35	5093.22	74.8917	81.3886	68.7918	105.902	139.653	202.697	673.325		1.47042	1.59798	1.35065	2.07928	2.74195	3.97975	13.22
		45	5610.33	79.839	89.103	78.9276	121.936	155.738	216.066	741.61		1.42307	1.5882	1.40683	2.17341	2.77592	3.85122	13.2186
		55	5897.52	84.3436	98.2965	83.1412	127.184	165.764	223.679	782.409		1.43015	1.66674	1.40977	2.15657	2.81075	3.79277	13.2667
		65	6031.14	87.9398	102.165	86.3493	132.024	172.71	225.089	806.276		1.4581	1.69396	1.43173	2.18903	2.86363	3.73211	13.3686
		75	6105.79	91.074	103.78	88.3647	136.487	174.215	224.757	818.678		1.4916	1.6997	1.44723	2.23536	2.85328	3.68105	13.4082
		85	6088.12	91.7323	96.8954	84.0896	136.52	168.993	219.492	797.722		1.50674	1.59155	1.38121	2.2424	2.77578	3.60526	13.1029
		95	6093.92	86.1317	92.6342	83.3386	130.055	169.352	212.376	773.888		1.4134	1.52011	1.36757	2.13419	2.77904	3.48505	12.6994
		105	6109.46	86.9461	95.6261	77.0256	124.304	174.848	206.625	765.374		1.42314	1.56521	1.26076	2.03462	2.86192	3.38204	12.5277
		mean 75-105	6099.32	88.971	97.234	83.2046	131.842	171.852	215.813	788.916		1.45872	1.59414	1.36419	2.16164	2.8175	3.53835	12.9346
		std 75-105	9.99021	2.84072	4.71565	4.67649	5.87277	3.10849	7.95354	24.1066		0.047282	0.0763047	0.0772317	0.0980578	0.0464545	0.131798	0.39731
		std %	0.163792	3.19286	4.84979	5.62046	4.45442	1.80882	3.68539	3.05567		3.24133	4.78656	5.66135	4.53627	1.64878	3.72483	3.07169
13DAT	10:47:00	time [min]	ROI_ 0	ROI_ 1	ROI_ 2	ROI_ 3	ROI_ 4	ROI_ 5	ROI_ 6	ROI_1-6_sum		ratio%_1	ratio%_2	ratio%_3	ratio%_4	ratio%_5	ratio%_6	ratio%_1-6_sum
		5	1415.5	17.5403	6.83659	13.1478	16.1176	16.4758	67.2869	137.405		1.23916	0.482981	0.928847	1.13865	1.16395	4.75359	9.70718
		15	2803.45	37.5793	26.2637	35.3287	48.5984	53.8675	146.549	348.187		1.34047	0.936833	1.26019	1.73352	1.92147	5.22746	12.4199
		25	4409.82	55.8988	50.9431	58.7323	89.3843	98.2514	205.505	558.715		1.2676	1.15522	1.33185	2.02694	2.22801	4.66017	12.6698
		35	5391.42	66.0576	67.0802	70.9224	112.898	127.379	227.017	671.354		1.22524	1.2442	1.31547	2.09403	2.36263	4.2107	12.4523
		45	5925.86	74.8122	80.0584	79.7871	129.765	145.964	236.65	747.036		1.26247	1.351	1.34642	2.1898	2.46316	3.99351	12.6064
		55	6246.37	79.3349	87.8709	87.2072	139.251	159.423	245.242	798.329		1.2701	1.40675	1.39613	2.22931	2.55225	3.92615	12.7807
		65	6480.91	84.1607	93.0142	86.9399	148.149	171.541	249.358	833.162		1.29859	1.4352	1.34148	2.28592	2.64686	3.84757	12.8556
		75	6589.86	85.163	95.6825	88.5791	148.096	174.825	253.421	845.766		1.29233	1.45196	1.34417	2.24733	2.65293	3.84562	12.8343
		85	6643.37	91.7309	93.8803	90.1562	153.499	178.508	249.144	856.919		1.38079	1.41314	1.35709	2.31056	2.68701	3.75026	12.8989
		95	6692.67	92.4755	98.4803	91.2212	154.952	174.396	250.716	862.241		1.38174	1.47147	1.363	2.31525	2.60578	3.74613	12.8834
		105	6721.57	89.9803	99.2808	85.0028	155.157	180.506	241.979	851.906		1.33868	1.47705	1.26463	2.30835	2.68547	3.60003	12.6742
		mean 75-105	6661.87	89.8374	96.831	88.7398	152.926	177.059	248.815	854.208		1.34839	1.45341	1.33222	2.29537	2.6578	3.73551	12.8227
		std 75-105	57.8495	3.28711	2.49984	2.7175	3.30382	2.94763	4.88784	7.03443		0.0424214	0.0289154	0.0457434	0.0321611	0.0380767	0.101338	0.102737
		std %	0.868368	3.65895	2.58165	3.06232	2.1604	1.66478	1.96445	0.823503		3.14609	1.98949	3.43362	1.40113	1.43264	2.71284	0.801213
14DAT	08:01:00	time [min]	ROI_ 0	ROI_ 1	ROI_ 2	ROI_ 3	ROI_ 4	ROI_ 5	ROI_ 6	ROI_1-6_sum		ratio%_1	ratio%_2	ratio%_3	ratio%_4	ratio%_5	ratio%_6	ratio%_1-6_sum
		5	1081.54	13.1035	9.09007	10.7468	11.659	14.6172	54.3873	113.604		1.21156	0.840476	0.993662	1.078	1.35152	5.0287	10.5039
		15	2605.32	33.2131	30.6096	33.5543	42.161	56.8462	136.987	333.371		1.27482	1.17489	1.28792	1.61826	2.18193	5.25797	12.7958
		25	4636.86	56.473	60.3196	60.2855	80.4918	115.465	215.297	588.332		1.21792	1.30087	1.30014	1.73591	2.49016	4.64317	12.6882
		35	6072.88	72.8948	81.143	80.614	106.561	155.845	256.497	753.555		1.20033	1.33615	1.32744	1.7547	2.56624	4.22365	12.4085
		45	6947.65	85.0262	94.5987	94.0663	125.781	187.635	281.104	868.211		1.22381	1.36159	1.35393	1.81041	2.7007	4.04603	12.4965
		55	7460.09	94.3587	106.449	101.095	134.033	210.891	293.081	939.908		1.26485	1.42691	1.35515	1.79667	2.82693	3.92865	12.5992
		65	7689.09	100.369	112.975	106.923	143.008	215.972	300.412	979.659		1.30534	1.46929	1.39058	1.85989	2.80881	3.90699	12.7409
		75	7784.97	98.7973	114.238	104.894	145.084	219.751	299.114	981.879		1.26908	1.46742	1.3474	1.86365	2.82277	3.8422	12.6125
		85	7846.24	96.7123	117.729	107.716	143.211	227.046	315.159	1007.57		1.23259	1.50046	1.37284	1.82522	2.89369	4.01668	12.8415
		95	7812.91	101.461	113.155	104.623	142.434	213.946	297.053	972.673		1.29863	1.44831	1.33911	1.82306	2.73837	3.80209	12.4496
		105	7790.66	94.008	108.489	101.792	139.318	209.067	284.215	936.889		1.20668	1.39256	1.30659	1.78827	2.68355	3.64815	12.0258
		mean 75-105	7808.69	97.7446	113.403	104.756	142.512	217.453	298.885	974.754		1.25174	1.45218	1.34148	1.82505	2.7846	3.82728	12.4823
		std 75-105	27.7846	3.1594	3.81321	2.42117	2.40229	7.74464	12.6945	29.2463		0.0404003	0.0452138	0.027334	0.0308032	0.0925656	0.151458	0.344208
		std %	0.355816	3.2323	3.36253	2.31124	1.68568	3.56153	4.24728	3.00038		3.22752	3.11351	2.03759	1.6878	3.3242	3.95732	2.75756
14DAT	10:55:00	time [min]	ROI_ 0	ROI_ 1	ROI_ 2	ROI_ 3	ROI_ 4	ROI_ 5	ROI_ 6	ROI_1-6_sum		ratio%_1	ratio%_2	ratio%_3	ratio%_4	ratio%_5	ratio%_6	ratio%_1-6_sum
		5	1181.34	13.3802	9.288	10.8287	13.6165	7.49356	52.8427	107.45		1.13263	0.786222	0.916646	1.15263	0.634325	4.47309	9.09555
		15	2724.86	35.8488	30.5992	32.6976	46.336	44.5769	137.895	327.954		1.31562	1.12296	1.19998	1.70049	1.63593	5.06065	12.0356
		25	4784.36	61.3503	60.7198	60.4009	90.3306	97.7153	220.947	591.464		1.28231	1.26913	1.26247	1.88804	2.04239	4.61812	12.3625
		35	6265.99	80.2334	83.8457	81.0624	121.826	139.365	265.908	772.241		1.28046	1.33811	1.29369	1.94425	2.22415	4.24368	12.3243
		45	7198.87	94.2356	101.444	97.9129	144.688	167.736	294.433	900.45		1.30903	1.40916	1.36012	2.00987	2.33004	4.08999	12.5082
		55	7776.81	105.351	112.703	107.503	161.281	192.556	315.187	994.58		1.35468	1.44922	1.38235	2.07387	2.47603	4.0529	12.789
		65	8040.74	110.192	118.845	110.934	169.988	208.283	328.064	1046.31		1.37042	1.47804	1.37965	2.11408	2.59034	4.08002	13.0126
		75	8167.69	111.734	120.405	113.723	171.961	214.267	336.314	1068.4		1.36799	1.47416	1.39235	2.10538	2.62335	4.11762	13.0809
		85	8205.68	111.358	127.185	113.452	170.025	219.439	334.147	1075.61		1.35708	1.54996	1.38261	2.07204	2.67423	4.07214	13.1081
		95	8225.51	107.792	127.693	115.199	174.949	218.088	327.114	1070.84		1.31046	1.55241	1.40051	2.12691	2.65136	3.97682	13.0185
		105	8237.09	112.123	119.202	107.915	166.574	217.179	312.495	1035.49		1.3612	1.44714	1.31011	2.02224	2.6366	3.79376	12.571
		mean 75-105	8208.99	110.752	123.621	112.572	170.877	217.243	327.518	1062.58		1.34918	1.50592	1.37139	2.08164	2.64639	3.99008	12.9446
		std 75-105	30.4391	1.9978	4.44063	3.19851	3.51182	2.19052	10.7572	18.3093		0.0262069	0.0534318	0.0415079	0.0455815	0.0218053	0.143431	0.251851
		std %	0.370801	1.80386	3.59213	2.8413	2.05517	1.00833	3.28447	1.72309		1.94243	3.54813	3.02669	2.18969	0.823965	3.59469	1.94561
15DAT	07:59:00	time [min]	ROI_ 0	ROI_ 1	ROI_ 2	ROI_ 3	ROI_ 4	ROI_ 5	ROI_ 6	ROI_1-6_sum		ratio%_1	ratio%_2	ratio%_3	ratio%_4	ratio%_5	ratio%_6	ratio%_1-6_sum
		5	1842.3	21.0368	15.0803	14.5825	20.145	23.9269	87.9274	182.699		1.14187	0.818558	0.791537	1.09347	1.29875	4.77269	9.91687
		15	4359.06	56.6622	55.8171	48.1141	72.1469	97.3259	212.026	542.092		1.29987	1.28049	1.10377	1.6551	2.23273	4.86403	12.436
		25	7521.14	96.3744	106.695	89.4144	131.317	191.336	328.336	943.472		1.28138	1.4186	1.18884	1.74597	2.54397	4.3655	12.5443
		35	9571.26	124.459	143.717	119.116	169.075	255.975	378.833	1191.17		1.30034	1.50155	1.24451	1.76649	2.67441	3.95803	12.4453
		45	10696.9	140.985	168.327	139.757	194.298	298.185	405.29	1346.84		1.31799	1.5736	1.30651	1.81639	2.78757	3.78884	12.5909
		55	11256.7	153.771	177.307	147.331	213.375	323.551	433.29	1448.62		1.36603	1.57512	1.30882	1.89553	2.87428	3.84916	12.8689
		65	11423.4	159.061	185.517	151.653	219.737	333.598	435.441	1485.01		1.39241	1.62401	1.32756	1.92356	2.92029	3.81181	12.9996
		75	11471.4	158.413	190.647	154.217	222.52	342.393	423.418	1491.61		1.38094	1.66193	1.34436	1.93978	2.98476	3.69108	13.0028
		85	11414.8	153.345	189.353	156.752	222.319	341.261	425.637	1488.67		1.34338	1.65883	1.37323	1.94763	2.98963	3.72881	13.0415
		95	11145.4	149.164	182.21	146.295	207.631	338.206	407.052	1430.56		1.33835	1.63485	1.31261	1.86293	3.03448	3.6522	12.8354
		105	11038.5	145.499	166.215	145.006	204.931	321.619	400.902	1384.17		1.3181	1.50578	1.31364	1.85652	2.91362	3.63186	12.5395
		mean 75-105	11267.5	151.605	182.106	150.568	214.35	335.87	414.252	1448.75		1.34519	1.61535	1.33596	1.90171	2.98062	3.67598	12.8548
		std 75-105	208.672	5.55626	11.2247	5.7951	9.38259	9.66341	12.1612	51.4169		0.0262147	0.0740403	0.0288875	0.0486633	0.0499612	0.0429381	0.228439
		std %	1.85197	3.66496	6.16382	3.84883	4.37722	2.87713	2.9357	3.54905		1.94877	4.58355	2.1623	2.55892	1.6762	1.16807	1.77707
15DAT	10:37:00	time [min]	ROI_ 0	ROI_ 1	ROI_ 2	ROI_ 3	ROI_ 4	ROI_ 5	ROI_ 6	ROI_1-6_sum		ratio%_1	ratio%_2	ratio%_3	ratio%_4	ratio%_5	ratio%_6	ratio%_1-6_sum
		5	1703.22	21.3954	15.3688	9.04255	13.471	11.3004	76.0761	146.654		1.25618	0.902339	0.530909	0.790911	0.663473	4.4666	8.61041
		15	3891.47	55.4387	51.5784	33.4129	56.4667	60.6479	189.618	447.162		1.42462	1.32542	0.858619	1.45104	1.55848	4.87265	11.4908
		25	6583.11	90.688	98.266	62.332	107.447	129.679	283.234	771.645		1.37759	1.4927	0.946847	1.63216	1.96987	4.30242	11.7216
		35	8324.06	113.299	128.514	82.8588	143.296	179.134	324.687	971.789		1.36111	1.54388	0.995413	1.72147	2.15201	3.90058	11.6745
		45	9230.95	130.75	151.556	97.4444	163.507	213.563	349.004	1105.82		1.41643	1.64182	1.05563	1.7713	2.31356	3.7808	11.9795
		55	9701.32	140.734	166.817	106.994	179.142	232.038	362.693	1188.42		1.45067	1.71953	1.10288	1.84657	2.39182	3.73859	12.2501
		65	9875.54	143.772	169.336	110.496	188.638	240.642	368.505	1221.39		1.45584	1.7147	1.11889	1.91015	2.43675	3.7315	12.3678
		75	9891.79	144.911	166.964	108.359	184.922	247.86	372.831	1225.85		1.46496	1.6879	1.09544	1.86945	2.50571	3.76909	12.3926
		85	9828.49	140.32	172.075	112.283	185.484	245.629	364.813	1220.6		1.42769	1.75078	1.14242	1.88721	2.49915	3.71179	12.419
		95	9746.58	140.346	172.133	112.222	186.428	251.151	361.827	1224.11		1.43995	1.76609	1.1514	1.91275	2.57681	3.71235	12.5594
		105	9650.28	138.649	171.575	108.309	193.42	249.6	358.586	1220.14		1.43674	1.77793	1.12234	2.0043	2.58646	3.71581	12.6436
		mean 75-105	9779.28	141.057	170.687	110.293	187.564	248.56	364.514	1222.67		1.44234	1.74568	1.1279	1.91843	2.54203	3.72726	12.5036
		std 75-105	104.548	2.68948	2.49469	2.2626	3.95362	2.37177	6.09967	2.75811		0.0159548	0.0400877	0.0248159	0.0599429	0.0459747	0.0279457	0.11858
		std %	1.06908	1.90667	1.46156	2.05144	2.10788	0.954204	1.67337	0.22558		1.10618	2.2964	2.20018	3.12459	1.80858	0.749765	0.948367
16DAT	08:00:00	time [min]	ROI_ 0	ROI_ 1	ROI_ 2	ROI_ 3	ROI_ 4	ROI_ 5	ROI_ 6	ROI_1-6_sum		ratio%_1	ratio%_2	ratio%_3	ratio%_4	ratio%_5	ratio%_6	ratio%_1-6_sum
		5	2306.55	26.731	20.4013	16.3547	26.1095	30.5057	111.898	232.001		1.15892	0.884491	0.709053	1.13197	1.32257	4.85132	10.0583
		15	5414.16	73.7777	76.5045	54.8771	94.799	120.211	267.337	687.506		1.36268	1.41304	1.01359	1.75095	2.22031	4.93774	12.6983
		25	9234.52	127.549	145.776	104.334	176.747	231.822	403.097	1189.32		1.38122	1.57859	1.12982	1.91398	2.51039	4.36511	12.8791
		35	11670	160.981	193.66	143.111	230.643	311.376	468.469	1508.24		1.37944	1.65947	1.22631	1.97637	2.66818	4.0143	12.9241
		45	12944.4	185.277	223.648	164.636	268.041	361.898	504.065	1707.57		1.43132	1.72775	1.27186	2.07071	2.79578	3.89407	13.1915
		55	13478.1	200.289	237.428	181.217	286.493	388.929	521.263	1815.62		1.48603	1.76158	1.34453	2.12561	2.88563	3.86747	13.4708
		65	13583.9	201.303	242.806	186.69	293.283	399.941	529.018	1853.04		1.48192	1.78745	1.37434	2.15904	2.94422	3.89443	13.6414
		75	13477.2	199.554	241.691	185.473	293.326	398.772	522.763	1841.58		1.48067	1.79333	1.3762	2.17646	2.95886	3.87886	13.6644
		85	13305.1	195.107	243.544	179.255	282.408	388.346	509.118	1797.78		1.46641	1.83047	1.34727	2.12256	2.91878	3.8265	13.512
		95	13090.7	184.93	235.043	180.978	286.981	388.979	497.914	1774.82		1.41268	1.7955	1.3825	2.19226	2.97142	3.80358	13.5579
		105	12863.9	182.741	236.373	183.355	285.173	390.276	492.96	1770.88		1.42058	1.8375	1.42535	2.21685	3.0339	3.83213	13.7663
		mean 75-105	13184.2	190.583	239.163	182.265	286.972	391.593	505.689	1796.26		1.44509	1.8142	1.38283	2.17703	2.97074	3.83527	13.6252
		std 75-105	265.727	8.04973	4.09667	2.72013	4.63473	4.85293	13.2382	32.4544		0.033526	0.0230402	0.0322298	0.039938	0.0477143	0.0315789	0.113709
		std %	2.0155	4.22374	1.71292	1.4924	1.61505	1.23928	2.61786	1.80677		2.32	1.26999	2.33072	1.83451	1.60614	0.823383	0.834549
16DAT	10:59:00	time [min]	ROI_ 0	ROI_ 1	ROI_ 2	ROI_ 3	ROI_ 4	ROI_ 5	ROI_ 6	ROI_1-6_sum		ratio%_1	ratio%_2	ratio%_3	ratio%_4	ratio%_5	ratio%_6	ratio%_1-6_sum
		5	1730.9	19.9877	13.0914	12.8689	16.0604	19.115	85.7192	166.842		1.15476	0.756332	0.74348	0.927863	1.10434	4.95229	9.63906
		15	4079.95	57.1336	48.9023	43.1328	60.3711	79.4219	209.131	498.092		1.40035	1.1986	1.05719	1.4797	1.94664	5.12582	12.2083
		25	7034.27	86.0592	93.7053	78.3618	119.545	158.07	305.022	840.763		1.22343	1.33213	1.114	1.69947	2.24714	4.33623	11.9524
		35	8928.8	99.2945	124.513	102.06	160.511	212.941	344.839	1044.16		1.11207	1.39452	1.14304	1.79768	2.38488	3.8621	11.6943
		45	9924.58	109.214	148.039	119.353	189.763	249.927	370.897	1187.19		1.10044	1.49164	1.2026	1.91205	2.51827	3.73715	11.9622
		55	10381.4	115.697	162.43	130.407	204.676	274.173	382.104	1269.49		1.11446	1.56462	1.25615	1.97156	2.64099	3.68065	12.2284
		65	10541.2	118.511	172.774	134.945	210.111	286.644	387.519	1310.5		1.12426	1.63903	1.28017	1.99323	2.71926	3.67622	12.4322
		75	10571.9	121.965	173.23	141.757	214.496	294.297	386.581	1332.33		1.15367	1.63859	1.34089	2.02892	2.78377	3.65668	12.6025
		85	10524.3	122.092	176.019	141.868	227.125	287.872	382.869	1337.84		1.1601	1.67249	1.348	2.1581	2.7353	3.63795	12.7119
		95	10441.8	119.595	172.43	131.354	229.512	298.955	376.596	1328.44		1.14534	1.65134	1.25795	2.19801	2.86305	3.60661	12.7223
		105	10441.1	120.187	176.319	134.57	222.704	292.957	374.527	1321.26		1.15109	1.68869	1.28885	2.13295	2.8058	3.58703	12.6544
		mean 75-105	10494.8	120.96	174.499	137.387	223.459	293.52	380.143	1329.97		1.15255	1.66278	1.30892	2.12949	2.79698	3.62207	12.6728
		std 75-105	64.5502	1.25853	1.95868	5.27607	6.60778	4.55946	5.56772	6.96839		0.00611643	0.0222256	0.0430097	0.0721996	0.0529831	0.0311818	0.0555593
		std %	0.615068	1.04045	1.12246	3.84029	2.95704	1.55337	1.46464	0.523951		0.530687	1.33665	3.28588	3.39046	1.8943	0.860884	0.438414

## Sheet: Control P2
13DAT	07:57:00	time [min]	ROI_ 0	ROI_ 1	ROI_ 2	ROI_ 3	ROI_ 4	ROI_ 5	ROI_ 6	ROI_1-6_sum		ratio%_1	ratio%_2	ratio%_3	ratio%_4	ratio%_5	ratio%_6	ratio%_1-6_sum
		5	364.088	20.6681	2.18021	2.45549	2.64204	3.32464	1.07074	32.3412		5.67668	0.598815	0.674422	0.725658	0.913141	0.294089	8.88281
		15	1123.71	52.5578	7.41589	8.44691	8.06879	13.0892	10.2498	99.8284		4.67716	0.659945	0.751696	0.718047	1.16481	0.912136	8.8838
		25	2465.65	88.8358	11.655	14.3825	30.6514	23.4696	35.8672	204.861		3.60293	0.472693	0.583313	1.24314	0.951861	1.45468	8.30861
		35	3540.38	102.417	12.5747	16.9829	52.0711	28.123	59.0501	271.219		2.89283	0.35518	0.47969	1.47078	0.794348	1.6679	7.66072
		45	4174.24	100.901	13.0543	16.871	65.6627	28.2627	74.5042	299.256		2.41723	0.312734	0.404169	1.57305	0.677076	1.78486	7.16911
		55	4533.67	97.5382	12.0098	17.5087	76.424	30.8677	80.5377	314.886		2.15142	0.264902	0.386193	1.6857	0.680855	1.77644	6.9455
		65	4740.63	93.2869	11.6566	17.5375	76.2908	29.5568	83.5808	311.909		1.96782	0.245888	0.369941	1.6093	0.623479	1.76307	6.57949
		75	4835.95	85.1451	11.8084	16.4113	76.5149	30.5142	84.6741	305.068		1.76067	0.24418	0.339361	1.58221	0.630988	1.75093	6.30834
		85	4879.27	83.1965	12.0453	18.2905	76.2681	31.4107	84.6526	305.864		1.7051	0.246867	0.374861	1.56311	0.643759	1.73494	6.26864
		95	4887.57	81.7705	12.472	16.0555	81.8793	35.3321	77.6756	305.185		1.67303	0.255177	0.328497	1.67526	0.722898	1.58925	6.2441
		105	4882.35	76.3985	12.0659	13.9574	81.7937	31.5116	80.3402	296.067		1.56479	0.247133	0.285875	1.67529	0.645418	1.64552	6.06403
		mean 75-105	4871.28	81.6276	12.0979	16.1787	79.114	32.1922	81.8356	303.046		1.6759	0.248339	0.332149	1.62397	0.660766	1.68016	6.22128
		std 75-105	23.8056	3.75045	0.275394	1.77604	3.14548	2.14077	3.44162	4.66565		0.0824468	0.00474979	0.0366559	0.0597566	0.0419201	0.0763212	0.108121
		std %	0.488693	4.59459	2.27638	10.9777	3.97589	6.64999	4.20553	1.53958		4.91956	1.91262	11.036	3.67967	6.34417	4.54249	1.73792
13DAT	10:51:00	time [min]	ROI_ 0	ROI_ 1	ROI_ 2	ROI_ 3	ROI_ 4	ROI_ 5	ROI_ 6	ROI_1-6_sum		ratio%_1	ratio%_2	ratio%_3	ratio%_4	ratio%_5	ratio%_6	ratio%_1-6_sum
		5	417.224	21.1379	2.79778	3.00933	3.28755	2.46551	1.36308	34.0612		5.06633	0.670572	0.721275	0.787959	0.590933	0.326701	8.16377
		15	1176.95	52.7065	8.07646	8.89212	11.1526	9.59346	7.43724	97.8583		4.47822	0.686219	0.755522	0.947581	0.815111	0.631907	8.31456
		25	2416.26	89.0771	11.8659	14.8729	31.9279	17.6991	25.97	191.413		3.68658	0.491086	0.615536	1.32138	0.7325	1.0748	7.92188
		35	3023.18	93.5642	11.5323	16.1357	42.6096	20.6067	38.2052	222.654		3.09489	0.381463	0.533733	1.40943	0.681624	1.26374	7.36489
		45	3317.56	85.8375	10.5831	16.3955	51.2964	20.9482	46.0591	231.12		2.58737	0.319001	0.494203	1.54621	0.631434	1.38834	6.96656
		55	3581.49	80.4564	11.2256	16.3877	57.9875	23.7192	51.3423	241.119		2.24645	0.313432	0.457566	1.61909	0.662271	1.43354	6.73235
		65	3917.88	82.31	13.1792	18.6668	66.0702	23.7427	58.404	262.373		2.10088	0.336386	0.476451	1.68638	0.606009	1.4907	6.6968
		75	4026.65	81.1941	11.6724	18.7272	71.3883	24.6033	57.7479	265.333		2.01642	0.28988	0.46508	1.77289	0.611011	1.43414	6.58942
		85	3943.86	75.402	10.7391	17.9798	69.205	23.0531	56.4034	252.782		1.91188	0.272298	0.455894	1.75475	0.584531	1.43016	6.40952
		95	3964.6	75.7213	11.1476	17.64	68.8367	23.5769	53.4038	250.326		1.90993	0.281179	0.444936	1.73628	0.594685	1.34702	6.31403
		105	3889.17	72.8243	9.93912	17.4718	67.7883	20.7431	55.5238	244.29		1.87249	0.255559	0.449243	1.743	0.533356	1.42765	6.2813
		mean 75-105	3956.07	76.2854	10.8746	17.9547	69.3046	22.9941	55.7697	253.183		1.92768	0.274729	0.453788	1.75173	0.580896	1.40974	6.39857
		std 75-105	56.8027	3.52008	0.731342	0.556653	1.51326	1.63295	1.82324	8.85111		0.061872	0.0146576	0.00877423	0.0160403	0.0335178	0.0419019	0.138375
		std %	1.43584	4.61435	6.72526	3.10032	2.18349	7.10162	3.26922	3.49593		3.20966	5.3353	1.93355	0.915679	5.77003	2.97231	2.16259
14DAT	07:53:00	time [min]	ROI_ 0	ROI_ 1	ROI_ 2	ROI_ 3	ROI_ 4	ROI_ 5	ROI_ 6	ROI_1-6_sum		ratio%_1	ratio%_2	ratio%_3	ratio%_4	ratio%_5	ratio%_6	ratio%_1-6_sum
		5	584.994	22.6394	2.97826	3.44528	3.33378	4.17778	1.25747	37.8319		3.87001	0.509109	0.588942	0.569883	0.714158	0.214954	6.46706
		15	1722.41	51.4524	8.59334	10.6071	12.3827	15.0245	10.6954	108.755		2.98724	0.498915	0.615829	0.71892	0.872298	0.620957	6.31416
		25	3496.05	82.8618	12.9721	17.0726	36.9376	26.1729	37.8402	213.857		2.37016	0.371051	0.488341	1.05655	0.748643	1.08237	6.11711
		35	4755.91	96.6973	14.8631	19.1216	57.1857	30.3539	65.9653	284.187		2.0332	0.312519	0.40206	1.20241	0.638236	1.38702	5.97545
		45	5420.55	97.4742	14.3764	20.3629	68.4018	32.5194	82.3253	315.46		1.79824	0.265221	0.375661	1.2619	0.599928	1.51876	5.81971
		55	5764.48	96.0099	14.4415	21.3763	75.7338	33.5212	91.0261	332.109		1.66554	0.250525	0.370828	1.3138	0.581512	1.57909	5.7613
		65	5922.24	93.2157	13.5491	21.6693	77.2772	33.6544	96.76	336.126		1.57399	0.228784	0.365897	1.30486	0.568271	1.63384	5.67565
		75	6020.49	92.1807	13.8463	20.7518	80.9225	34.6649	101.511	343.877		1.53112	0.229986	0.344686	1.34412	0.575782	1.68609	5.71178
		85	6071.58	89.5699	12.406	22.3612	81.9318	33.6208	96.1322	336.022		1.47523	0.204329	0.368293	1.34943	0.553741	1.58331	5.53434
		95	6087.15	84.1002	11.0579	21.0658	78.79	31.3804	92.2048	318.599		1.3816	0.181659	0.34607	1.29436	0.515518	1.51474	5.23396
		105	6077.02	83.616	11.8025	22.1656	84.4577	37.3139	98.196	337.552		1.37594	0.194216	0.364745	1.38979	0.614017	1.61586	5.55456
		mean 75-105	6064.06	87.3667	12.2782	21.5861	81.5255	34.245	97.011	334.012		1.44097	0.202547	0.355949	1.34443	0.564764	1.6	5.50866
		std 75-105	29.756	4.19387	1.1819	0.796536	2.35296	2.46238	3.89563	10.8236		0.0753961	0.0205084	0.0123044	0.039111	0.0412063	0.0712062	0.199572
		std %	0.490694	4.80031	9.62602	3.69004	2.88617	7.19049	4.01565	3.24048		5.23231	10.1252	3.45678	2.90912	7.2962	4.45038	3.62288
14DAT	10:46:00	time [min]	ROI_ 0	ROI_ 1	ROI_ 2	ROI_ 3	ROI_ 4	ROI_ 5	ROI_ 6	ROI_1-6_sum		ratio%_1	ratio%_2	ratio%_3	ratio%_4	ratio%_5	ratio%_6	ratio%_1-6_sum
		5	714.409	25.1786	4.15832	5.52149	4.53204	5.22395	1.63563	46.25		3.5244	0.582064	0.772875	0.634376	0.731227	0.228948	6.47389
		15	1967.26	55.6673	10.1089	14.2659	18.2617	16.9048	10.7839	125.993		2.82969	0.513859	0.725168	0.928284	0.859311	0.548172	6.40448
		25	3719.51	85.6105	14.1425	21.3024	47.4709	27.104	36.5942	232.224		2.30166	0.380224	0.57272	1.27627	0.728698	0.983844	6.24341
		35	4930.18	94.7902	15.3145	24.3039	71.2767	32.2593	63.0129	300.958		1.92265	0.310628	0.492961	1.44572	0.654323	1.2781	6.10439
		45	5561.27	95.0231	15.6451	25.5966	83.7433	33.4293	80.7925	334.23		1.70866	0.281323	0.460265	1.50583	0.601109	1.45277	6.00996
		55	5877.65	92.4241	15.4822	24.3601	90.2874	32.9183	89.2405	344.713		1.57247	0.263407	0.414453	1.53611	0.560059	1.5183	5.8648
		65	6099.71	93.7649	15.4672	25.4897	97.6737	34.6796	95.0068	362.082		1.5372	0.253573	0.417883	1.60128	0.568546	1.55756	5.93605
		75	6201.72	89.3976	14.9469	26.5639	102.379	34.1054	96.0886	363.481		1.4415	0.241012	0.428331	1.65082	0.549934	1.54939	5.86098
		85	6296.4	87.8133	14.2151	27.3781	105.046	34.8449	97.3247	366.622		1.39466	0.225765	0.434821	1.66836	0.55341	1.54572	5.82273
		95	6299.5	83.0811	11.8202	25.1801	105.892	34.099	98.2344	358.307		1.31885	0.187637	0.399715	1.68096	0.541297	1.5594	5.68787
		105	6285.78	80.9274	11.8646	25.1584	100.609	32.442	100.513	351.514		1.28747	0.188753	0.400242	1.60058	0.516118	1.59905	5.59221
		mean 75-105	6270.85	85.3048	13.2117	26.0701	103.482	33.8728	98.0401	359.981		1.36062	0.210792	0.415778	1.65018	0.54019	1.56339	5.74095
		std 75-105	46.4581	3.96439	1.60919	1.09212	2.43079	1.01609	1.86821	6.60439		0.0702261	0.0268282	0.0184354	0.0353001	0.0168365	0.0244649	0.123876
		std %	0.740858	4.64732	12.18	4.18915	2.34901	2.99973	1.90556	1.83465		5.16134	12.7274	4.43396	2.13917	3.11678	1.56486	2.15777
15DAT	07:58:00	time [min]	ROI_ 0	ROI_ 1	ROI_ 2	ROI_ 3	ROI_ 4	ROI_ 5	ROI_ 6	ROI_1-6_sum		ratio%_1	ratio%_2	ratio%_3	ratio%_4	ratio%_5	ratio%_6	ratio%_1-6_sum
		5	364.088	20.6681	2.18021	2.45549	2.64204	3.32464	1.07074	32.3412		5.67668	0.598815	0.674422	0.725658	0.913141	0.294089	8.88281
		15	1123.71	52.5578	7.41589	8.44691	8.06879	13.0892	10.2498	99.8284		4.67716	0.659945	0.751696	0.718047	1.16481	0.912136	8.8838
		25	2465.65	88.8358	11.655	14.3825	30.6514	23.4696	35.8672	204.861		3.60293	0.472693	0.583313	1.24314	0.951861	1.45468	8.30861
		35	3540.38	102.417	12.5747	16.9829	52.0711	28.123	59.0501	271.219		2.89283	0.35518	0.47969	1.47078	0.794348	1.6679	7.66072
		45	4174.24	100.901	13.0543	16.871	65.6627	28.2627	74.5042	299.256		2.41723	0.312734	0.404169	1.57305	0.677076	1.78486	7.16911
		55	4533.67	97.5382	12.0098	17.5087	76.424	30.8677	80.5377	314.886		2.15142	0.264902	0.386193	1.6857	0.680855	1.77644	6.9455
		65	4740.63	93.2869	11.6566	17.5375	76.2908	29.5568	83.5808	311.909		1.96782	0.245888	0.369941	1.6093	0.623479	1.76307	6.57949
		75	4835.95	85.1451	11.8084	16.4113	76.5149	30.5142	84.6741	305.068		1.76067	0.24418	0.339361	1.58221	0.630988	1.75093	6.30834
		85	4879.27	83.1965	12.0453	18.2905	76.2681	31.4107	84.6526	305.864		1.7051	0.246867	0.374861	1.56311	0.643759	1.73494	6.26864
		95	4887.57	81.7705	12.472	16.0555	81.8793	35.3321	77.6756	305.185		1.67303	0.255177	0.328497	1.67526	0.722898	1.58925	6.2441
		105	4882.35	76.3985	12.0659	13.9574	81.7937	31.5116	80.3402	296.067		1.56479	0.247133	0.285875	1.67529	0.645418	1.64552	6.06403
		mean 75-105	4871.28	81.6276	12.0979	16.1787	79.114	32.1922	81.8356	303.046		1.6759	0.248339	0.332149	1.62397	0.660766	1.68016	6.22128
		std 75-105	23.8056	3.75045	0.275394	1.77604	3.14548	2.14077	3.44162	4.66565		0.0824468	0.00474979	0.0366559	0.0597566	0.0419201	0.0763212	0.108121
		std %	0.488693	4.59459	2.27638	10.9777	3.97589	6.64999	4.20553	1.53958		4.91956	1.91262	11.036	3.67967	6.34417	4.54249	1.73792
15DAT	10:53:00	time [min]	ROI_ 0	ROI_ 1	ROI_ 2	ROI_ 3	ROI_ 4	ROI_ 5	ROI_ 6	ROI_1-6_sum		ratio%_1	ratio%_2	ratio%_3	ratio%_4	ratio%_5	ratio%_6	ratio%_1-6_sum
		5	445.42	17.9232	3.38394	3.42414	3.13195	3.43297	1.05891	32.3552		4.0239	0.759719	0.768745	0.703146	0.770727	0.237734	7.26397
		15	1281.17	32.0275	7.86826	10.9507	12.774	11.4236	8.17331	83.2174		2.49986	0.614146	0.854743	0.997054	0.891658	0.637957	6.49542
		25	2629.28	44.6142	12.0269	16.8027	34.2229	19.9647	29.0618	156.693		1.69682	0.457423	0.63906	1.30161	0.759322	1.10531	5.95954
		35	3626.7	47.854	12.9146	18.9499	52.2305	21.9987	50.084	204.032		1.31949	0.356097	0.522512	1.44017	0.606578	1.38098	5.62583
		45	4224.75	49.9877	13.4275	20.94	64.1971	22.3067	64.9918	235.851		1.18321	0.317829	0.495651	1.51955	0.528002	1.53836	5.5826
		55	4563.12	50.6138	12.7694	21.8726	68.668	22.9307	69.5535	246.408		1.10919	0.27984	0.479334	1.50485	0.502524	1.52425	5.39999
		65	4747.66	49.9475	12.2871	22.9804	72.275	23.0302	71.5656	252.086		1.05204	0.258802	0.484036	1.52233	0.485086	1.50739	5.30969
		75	4885.25	48.3341	13.6406	21.3719	75.1685	22.5142	76.5007	257.53		0.989388	0.279221	0.437479	1.53868	0.460861	1.56595	5.27159
		85	4932.62	50.421	13.2699	21.8582	80.5453	23.8415	77.764	267.7		1.02219	0.269024	0.443135	1.63291	0.483343	1.57652	5.42713
		95	4970.35	52.6537	13.2584	21.5636	80.7232	23.6213	72.5957	264.416		1.05936	0.266749	0.433845	1.62409	0.475244	1.46057	5.31986
		105	5003.63	49.1815	12.7699	19.4798	81.825	26.0547	71.4238	260.735		0.982917	0.255212	0.389314	1.63531	0.520717	1.42744	5.21091
		mean 75-105	4947.96	50.1476	13.2347	21.0684	79.5655	24.0079	74.5711	262.595		1.01346	0.267552	0.425943	1.60775	0.485041	1.50762	5.30737
		std 75-105	50.8869	1.87771	0.357154	1.07776	2.98546	1.48299	3.04007	4.4155		0.0350951	0.00985325	0.0247169	0.046296	0.0255361	0.0748171	0.0914388
		std %	1.02844	3.74438	2.69862	5.11554	3.75221	6.17708	4.07674	1.68149		3.46289	3.68275	5.80286	2.87955	5.26474	4.96259	1.72286
16DAT	07:56:00	time [min]	ROI_ 0	ROI_ 1	ROI_ 2	ROI_ 3	ROI_ 4	ROI_ 5	ROI_ 6	ROI_1-6_sum		ratio%_1	ratio%_2	ratio%_3	ratio%_4	ratio%_5	ratio%_6	ratio%_1-6_sum
		5	364.25	18.5121	2.25439	2.53346	2.78091	2.20671	0.722038	29.0096		5.08225	0.618913	0.695529	0.763463	0.605823	0.198226	7.96421
		15	1107.42	42.1445	6.24746	7.36092	9.35414	8.99118	5.4848	79.583		3.80564	0.564144	0.664689	0.844676	0.811901	0.495276	7.18633
		25	2412.52	64.2087	10.8103	13.364	27.9571	17.0658	23.3276	156.733		2.66148	0.448092	0.553943	1.15884	0.707384	0.966939	6.49667
		35	3465.82	71.3978	11.6042	16.395	48.813	21.324	43.829	213.363		2.06006	0.334819	0.473047	1.40841	0.615265	1.26461	6.1562
		45	4087.25	72.7488	12.0848	17.7168	60.1597	22.2075	58.4241	243.342		1.7799	0.295671	0.433464	1.47189	0.543336	1.42942	5.95367
		55	4439.65	75.2845	11.7708	19.1048	66.1072	22.5066	68.4858	263.26		1.69573	0.265129	0.430322	1.48902	0.506945	1.54259	5.92974
		65	4633.53	72.9489	10.479	19.2613	71.2892	23.5546	71.0755	268.608		1.57437	0.226155	0.415694	1.53855	0.508353	1.53394	5.79706
		75	4767.05	70.9936	10.8272	18.222	71.6694	23.1715	74.6749	269.559		1.48926	0.227127	0.382249	1.50343	0.486076	1.56648	5.65462
		85	4832.04	72.7057	12.3036	18.9818	73.2016	23.2383	75.6178	276.049		1.50466	0.254626	0.392833	1.51492	0.480921	1.56493	5.71288
		95	4872.26	70.8897	12.2472	18.1763	74.5066	25.7606	74.7948	276.375		1.45497	0.251366	0.373057	1.5292	0.528721	1.53512	5.67243
		105	4885.35	72.5756	11.0484	18.9495	71.9557	24.8922	72.2016	271.623		1.48558	0.226154	0.387884	1.47289	0.509527	1.47792	5.55995
		mean 75-105	4839.17	71.7911	11.6066	18.5824	72.8334	24.2657	74.3223	273.401		1.48361	0.239818	0.384006	1.50511	0.501311	1.53611	5.64997
		std 75-105	53.1669	0.983264	0.777856	0.443143	1.29879	1.27544	1.47462	3.35579		0.0208108	0.0152795	0.00848362	0.0239286	0.0221107	0.0413916	0.0647763
		std %	1.09868	1.36962	6.70183	2.38475	1.78323	5.25616	1.98409	1.22742		1.40271	6.37131	2.20924	1.58983	4.41058	2.69457	1.14649
16DAT	10:47:00	time [min]	ROI_ 0	ROI_ 1	ROI_ 2	ROI_ 3	ROI_ 4	ROI_ 5	ROI_ 6	ROI_1-6_sum		ratio%_1	ratio%_2	ratio%_3	ratio%_4	ratio%_5	ratio%_6	ratio%_1-6_sum
		5	558.695	23.1829	3.43135	3.81146	4.2645	3.67554	1.31543	39.6812		4.14947	0.614173	0.682207	0.763297	0.657879	0.235447	7.10248
		15	1635.12	45.5808	8.61943	11.6252	16.6745	12.4653	8.98312	103.948		2.78761	0.527143	0.710966	1.01977	0.762348	0.549385	6.35722
		25	3280.79	67.4213	13.0339	18.5735	45.5032	22.4873	33.283	200.302		2.05503	0.397278	0.566128	1.38696	0.685423	1.01448	6.1053
		35	4560.2	77.3426	14.4291	23.2383	70.0948	26.5115	59.9528	271.569		1.69604	0.316415	0.509591	1.5371	0.581367	1.3147	5.95521
		45	5320.95	79.5079	14.5411	25.37	85.2396	28.7039	80.8264	314.189		1.49424	0.27328	0.476796	1.60196	0.539451	1.51902	5.90476
		55	5778.52	81.0852	13.8744	25.9572	94.9495	30.3836	90.1323	336.382		1.40322	0.240104	0.449202	1.64314	0.525803	1.55978	5.82125
		65	6071.52	82.447	13.2806	25.8627	99.0872	31.5515	99.3352	351.564		1.35793	0.218736	0.425967	1.632	0.519663	1.63608	5.79038
		75	6244.33	76.1237	13.9663	26.3527	102.95	32.7653	102.402	354.56		1.21909	0.223664	0.422026	1.64869	0.524721	1.63992	5.6781
		85	6307.56	72.868	12.8833	25.274	104.053	31.2242	102.614	348.916		1.15525	0.204252	0.400693	1.64966	0.495029	1.62684	5.53172
		95	6333.81	73.6884	12.7907	24.4615	108.436	30.5297	101.936	351.842		1.16341	0.201942	0.386204	1.71202	0.482011	1.60939	5.55498
		105	6393.68	76.5611	13.6498	22.8407	106.715	32.2357	106.785	358.787		1.19745	0.213489	0.357238	1.66907	0.504181	1.67016	5.61158
		mean 75-105	6319.85	74.8103	13.3225	24.7322	105.538	31.6887	103.434	353.526		1.1838	0.210837	0.39154	1.66986	0.501485	1.63658	5.5941
		std 75-105	61.9152	1.80939	0.576608	1.47994	2.49597	1.00289	2.25156	4.19633		0.0297892	0.00990041	0.0271922	0.029634	0.0179638	0.0256427	0.0652783
		std %	0.979695	2.41864	4.32807	5.98385	2.36498	3.16481	2.1768	1.18699		2.51641	4.69577	6.94494	1.77464	3.58212	1.56685	1.16691

## Sheet: Treat P1
13DAT	07:55:00	time [min]	ROI_ 0	ROI_ 1	ROI_ 2	ROI_ 3	ROI_ 4	ROI_ 5	ROI_ 6	ROI_1-6_sum		ratio%_1	ratio%_2	ratio%_3	ratio%_4	ratio%_5	ratio%_6	ratio%_1-6_sum
		5	967.434	61.6538	11.157	13.5777	20.0171	7.07807	26.3297	139.813		6.37292	1.15326	1.40347	2.06909	0.731633	2.72161	14.452
		15	2423.46	155.379	31.3091	42.5038	53.7279	22.5189	88.4464	393.885		6.41145	1.29192	1.75385	2.21699	0.929203	3.64959	16.253
		25	4269.56	255.543	51.1903	76.9843	80.4635	40.2926	160.248	664.722		5.98524	1.19896	1.8031	1.88459	0.943718	3.75326	15.5689
		35	5440.17	310.497	61.7373	96.1347	93.4149	49.0884	204.048	814.921		5.70749	1.13484	1.76713	1.71713	0.902331	3.75076	14.9797
		45	6039.34	332.921	67.1651	104.82	99.7642	53.5171	224.123	882.311		5.51255	1.11213	1.73563	1.65191	0.886142	3.71105	14.6094
		55	6367.66	339.818	68.9822	108.521	98.0817	55.5605	236.269	907.233		5.33662	1.08332	1.70425	1.54031	0.872542	3.71046	14.2475
		65	6483.96	332.821	73.1282	108.987	98.7271	54.4053	238.059	906.128		5.13299	1.12783	1.68087	1.52264	0.839075	3.67151	13.9749
		75	6524.74	324.988	72.9153	109.142	101.764	55.0659	236.984	900.86		4.98086	1.11752	1.67274	1.55967	0.843955	3.63208	13.8068
		85	6523.62	312.975	71.5013	109.69	97.0802	53.6535	233.899	878.799		4.79757	1.09604	1.68143	1.48813	0.82245	3.58542	13.471
		95	6504.97	294.915	69.1417	103.67	98.1583	53.6009	230.228	849.714		4.53369	1.0629	1.5937	1.50897	0.823998	3.53926	13.0625
		105	6407.01	288.7	68.8029	100.961	91.6173	50.1406	216.42	816.641		4.506	1.07387	1.57579	1.42995	0.782589	3.37786	12.7461
		mean 75-105	6490.09	305.395	70.5903	105.866	97.155	53.1152	229.383	861.504		4.70453	1.08758	1.63092	1.49668	0.818248	3.53366	13.2716
		std 75-105	56.1216	16.6323	1.96035	4.25206	4.20011	2.09597	9.0726	36.5133		0.226284	0.0242541	0.0539295	0.053677	0.0257108	0.110563	0.464093
		std %	0.864728	5.44615	2.77708	4.01646	4.3231	3.94609	3.95523	4.23833		4.80992	2.23009	3.3067	3.5864	3.14217	3.12885	3.49688
13DAT	10:50:00	time [min]	ROI_ 0	ROI_ 1	ROI_ 2	ROI_ 3	ROI_ 4	ROI_ 5	ROI_ 6	ROI_1-6_sum		ratio%_1	ratio%_2	ratio%_3	ratio%_4	ratio%_5	ratio%_6	ratio%_1-6_sum
		5	1215.91	69.678	14.1988	15.7526	23.9381	7.99855	32.8747	164.441		5.73053	1.16775	1.29554	1.96874	0.657825	2.70372	13.5241
		15	2739.49	167.458	35.271	46.1131	57.9066	24.5248	97.4498	428.723		6.11274	1.2875	1.68327	2.11377	0.89523	3.55722	15.6497
		25	4574.37	269.813	56.7857	80.7324	91.3959	41.5886	170.171	710.487		5.89836	1.24139	1.76489	1.998	0.909165	3.7201	15.5319
		35	5743.15	325.073	70.4183	100.13	107.01	50.1873	215.29	868.109		5.66019	1.22613	1.74346	1.86326	0.873865	3.74865	15.1156
		45	6395.97	351.094	76.2576	109.831	116.253	53.4995	238.733	945.668		5.4893	1.19228	1.71719	1.8176	0.836456	3.73255	14.7854
		55	6758.46	362.71	83.045	115.061	123.382	57.4397	246.45	988.088		5.36676	1.22876	1.70247	1.82559	0.849894	3.64655	14.62
		65	6932.99	363.887	85.1262	115.314	123.117	58.9907	252.567	999.001		5.24863	1.22784	1.66326	1.77581	0.850869	3.64297	14.4094
		75	7025.84	358.691	83.0635	114.923	126.438	57.7835	249.903	990.801		5.10531	1.18226	1.63572	1.79961	0.822443	3.55691	14.1022
		85	7084.03	349.56	83.7882	117.314	124.047	56.1662	246.66	977.534		4.93447	1.18277	1.65603	1.75107	0.792857	3.48191	13.7991
		95	7020.63	344.726	82.8921	106.012	125.177	54.2822	242.691	955.78		4.91018	1.18069	1.51	1.78299	0.773181	3.45683	13.6139
		105	7016.4	332.105	76.4121	106.937	119.696	55.8629	238.71	929.723		4.73327	1.08905	1.5241	1.70595	0.796177	3.40218	13.2507
		mean 75-105	7036.73	346.27	81.5389	111.296	123.839	56.0237	244.491	963.46		4.92081	1.15869	1.58146	1.7599	0.796164	3.47446	13.6915
		std 75-105	31.7744	11.0775	3.43989	5.66553	2.92981	1.43481	4.85272	26.7258		0.152218	0.046437	0.0750587	0.0412264	0.0202467	0.0642631	0.356189
		std %	0.451551	3.19908	4.2187	5.0905	2.36581	2.56108	1.98483	2.77394		3.09335	4.0077	4.74616	2.34254	2.54302	1.84959	2.60154
14DAT	07:29:00	time [min]	ROI_ 0	ROI_ 1	ROI_ 2	ROI_ 3	ROI_ 4	ROI_ 5	ROI_ 6	ROI_1-6_sum		ratio%_1	ratio%_2	ratio%_3	ratio%_4	ratio%_5	ratio%_6	ratio%_1-6_sum
		5	1298.52	63.7347	11.8305	14.8419	22.7724	7.05668	30.826	151.062		4.90826	0.911076	1.14299	1.75372	0.543441	2.37394	11.6334
		15	3322.8	180.601	36.1757	51.3266	66.827	25.5307	108.919	469.38		5.4352	1.08871	1.54468	2.01117	0.76835	3.27794	14.126
		25	5991.12	319.32	62.1509	94.7103	110.668	48.8326	210.987	846.669		5.32989	1.03738	1.58084	1.84721	0.815083	3.52166	14.1321
		35	7725.98	403.491	75.851	122.681	128.965	63.1809	275.978	1070.15		5.22252	0.981765	1.58791	1.66923	0.817772	3.57207	13.8513
		45	8631.33	443.951	84.3102	138.586	138.754	71.3797	312.95	1189.93		5.14349	0.976794	1.60562	1.60756	0.826984	3.62575	13.7862
		55	9069.73	454.29	89.5307	150.408	143.478	72.5083	329.252	1239.47		5.00886	0.987137	1.65835	1.58195	0.799453	3.63023	13.666
		65	9253.62	453.255	90.1876	149.46	143.499	72.9308	332.453	1241.78		4.89813	0.974619	1.61515	1.55074	0.788132	3.59268	13.4194
		75	9317.76	449.567	88.3421	151.721	140.24	73.9247	322.146	1225.94		4.82484	0.948105	1.6283	1.50509	0.793374	3.45733	13.157
		85	9322.57	436.034	90.8916	142.12	146.092	71.3393	315.332	1201.81		4.67719	0.974963	1.52447	1.56708	0.765232	3.38246	12.8914
		95	9241.29	430.572	89.2877	144.513	134.628	72.0036	312.943	1183.95		4.65922	0.966182	1.56378	1.45681	0.779151	3.38635	12.8115
		105	9180.69	420.768	89.8986	137.369	130.346	68.2763	292.883	1139.54		4.58318	0.979214	1.49628	1.41978	0.743694	3.19021	12.4124
		mean 75-105	9265.58	434.235	89.605	143.931	137.827	71.386	310.826	1187.81		4.68611	0.967116	1.55321	1.48719	0.770363	3.35409	12.8181
		std 75-105	67.74	12.0151	1.07036	5.98242	6.83956	2.34513	12.5814	36.4912		0.101067	0.0137866	0.0572053	0.0636909	0.0211683	0.114547	0.308179
		std %	0.731093	2.76696	1.19453	4.15646	4.96244	3.28515	4.04773	3.07215		2.15673	1.42554	3.68304	4.28263	2.74784	3.41513	2.40426
14DAT	10:06:00	time [min]	ROI_ 0	ROI_ 1	ROI_ 2	ROI_ 3	ROI_ 4	ROI_ 5	ROI_ 6	ROI_1-6_sum		ratio%_1	ratio%_2	ratio%_3	ratio%_4	ratio%_5	ratio%_6	ratio%_1-6_sum
		5	1743.25	88.8363	17.1252	22.3118	30.3682	10.3609	48.9545	217.957		5.09603	0.982376	1.2799	1.74205	0.594343	2.80824	12.5029
		15	4127.75	229.273	46.67	65.2554	76.563	33.0988	147.228	598.088		5.55443	1.13064	1.5809	1.85484	0.801862	3.56678	14.4894
		25	6922.11	384.614	77.3848	114.051	120.984	58.7526	263.3	1019.09		5.55631	1.11794	1.64764	1.74779	0.848767	3.80375	14.7222
		35	8577	476.019	96.0199	143.148	140.82	72.7822	329.046	1257.84		5.54995	1.1195	1.66898	1.64183	0.848573	3.83638	14.6652
		45	9419.82	521.135	105.565	160.348	151.945	81.4257	367.914	1388.33		5.53233	1.12067	1.70224	1.61303	0.864408	3.90575	14.7384
		55	9897.35	542.775	108.208	169.066	155.822	84.3784	386.74	1446.99		5.48404	1.0933	1.70819	1.57439	0.852535	3.90751	14.62
		65	10156	553.049	117.133	173.762	161.91	86.8296	387.052	1479.74		5.44555	1.15335	1.71093	1.59424	0.854961	3.81108	14.5701
		75	10291.6	547.13	116.56	171.622	161.09	88.1724	384.221	1468.8		5.31628	1.13258	1.6676	1.56525	0.856742	3.73335	14.2718
		85	10364.3	543.216	116.083	169.257	164.136	87.2231	392.285	1472.2		5.24124	1.12003	1.63308	1.58367	0.841575	3.78498	14.2046
		95	10347.8	532.246	112.606	169.937	169.084	89.9791	379.397	1453.25		5.14356	1.08821	1.64225	1.63401	0.869548	3.66645	14.044
		105	10281.8	518.211	111.469	159.67	154.282	80.1709	359.277	1383.08		5.04006	1.08414	1.55294	1.50053	0.779734	3.49429	13.4517
		mean 75-105	10321.4	535.201	114.18	167.622	162.148	86.3864	378.795	1444.33		5.18529	1.10624	1.62397	1.57087	0.8369	3.66977	13.993
		std 75-105	40.7815	12.9607	2.52414	5.39318	6.19298	4.29844	14.0563	41.6589		0.11989	0.0237873	0.0495507	0.0551658	0.0397886	0.126648	0.373323
		std %	0.395117	2.42165	2.21068	3.21747	3.81934	4.97584	3.7108	2.88431		2.31212	2.15028	3.05121	3.51181	4.75428	3.45111	2.66793
15DAT	08:14:00	time [min]	ROI_ 0	ROI_ 1	ROI_ 2	ROI_ 3	ROI_ 4	ROI_ 5	ROI_ 6	ROI_1-6_sum		ratio%_1	ratio%_2	ratio%_3	ratio%_4	ratio%_5	ratio%_6	ratio%_1-6_sum
		5	1042.15	38.7668	12.0044	6.82122	21.7942	3.11205	17.0184	99.5171		3.7199	1.15189	0.654535	2.09128	0.298619	1.63301	9.54924
		15	2727.43	99.6844	31.2289	22.6231	57.9507	16.6163	55.93	284.033		3.65488	1.14499	0.829463	2.12473	0.609227	2.05065	10.4139
		25	5289.96	158.548	51.0519	41.7374	93.5611	31.6707	104.62	481.189		2.99716	0.965073	0.788994	1.76865	0.598695	1.97771	9.09628
		35	7397.29	180.716	60.2976	54.7063	110.242	39.3775	133.517	578.856		2.443	0.815132	0.739546	1.4903	0.532324	1.80495	7.82525
		45	8794.51	184.655	64.7228	62.2538	115.622	44.9379	151.212	623.404		2.09966	0.735946	0.707872	1.31471	0.510977	1.71939	7.08856
		55	9668.29	190.311	69.5388	67.7092	121.699	48.7657	161.736	659.759		1.9684	0.719246	0.700323	1.25874	0.504389	1.67285	6.82395
		65	10183.6	194.213	72.8114	73.5783	125.439	48.759	170.909	685.71		1.90711	0.714985	0.722516	1.23177	0.478798	1.67827	6.73345
		75	10416.8	193.511	72.3757	77.4466	121.888	50.5804	176.875	692.676		1.85767	0.694795	0.743476	1.1701	0.485564	1.69798	6.64958
		85	10402.4	190.637	74.6978	81.8705	122.021	51.5154	175.327	696.068		1.83263	0.718083	0.787035	1.17301	0.495227	1.68545	6.69143
		95	10310.4	188.095	73.0647	84.4052	120.173	47.4198	178.441	691.598		1.82433	0.708654	0.818645	1.16555	0.459924	1.7307	6.7078
		105	10264.3	185.257	74.5258	78.9975	114.499	47.7181	176.053	677.051		1.80486	0.726065	0.76963	1.11551	0.464892	1.71519	6.59614
		mean 75-105	10348.5	189.375	73.666	80.6799	119.645	49.3084	176.674	689.348		1.82987	0.711899	0.779696	1.15604	0.476402	1.70733	6.66124
		std 75-105	73.2822	3.5258	1.12994	3.08654	3.53224	2.04815	1.33708	8.41679		0.0218848	0.013441	0.031539	0.0271979	0.0167563	0.0197834	0.049842
		std %	0.708145	1.86181	1.53387	3.82566	2.95226	4.15375	0.756804	1.22098		1.19597	1.88805	4.04504	2.35267	3.51726	1.15874	0.748239
15DAT	11:01:00	time [min]	ROI_ 0	ROI_ 1	ROI_ 2	ROI_ 3	ROI_ 4	ROI_ 5	ROI_ 6	ROI_1-6_sum		ratio%_1	ratio%_2	ratio%_3	ratio%_4	ratio%_5	ratio%_6	ratio%_1-6_sum
		5	1382.23	59.8199	12.8964	16.3179	24.8715	9.1623	32.8754	155.943		4.32778	0.933016	1.18055	1.79937	0.662863	2.37843	11.282
		15	3334.32	144.122	29.5263	44.1072	53.8915	24.4865	91.4264	387.56		4.32237	0.885527	1.32282	1.61626	0.734377	2.74198	11.6233
		25	5822.37	238.634	45.8365	75.1291	77.9426	40.127	159.637	637.306		4.09857	0.787248	1.29035	1.33867	0.689187	2.74179	10.9458
		35	7527.12	293.969	55.1051	96.8878	91.5076	49.6292	207.655	794.753		3.90546	0.732087	1.28718	1.21571	0.659338	2.75876	10.5585
		45	8586.47	323.406	60.4394	106.702	97.5116	56.5036	230.726	875.288		3.76646	0.703891	1.24267	1.13564	0.658054	2.68709	10.1938
		55	9196.94	337.764	63.6409	114.338	98.8662	59.5047	240.086	914.199		3.67256	0.691979	1.24321	1.07499	0.647005	2.6105	9.94025
		65	9496.3	338.116	63.8834	115.42	97.8188	57.5237	237.901	910.663		3.5605	0.672719	1.21543	1.03007	0.605749	2.50519	9.58966
		75	9618.2	333.237	60.9063	114.93	99.9823	60.009	232.039	901.105		3.46466	0.633241	1.19493	1.03951	0.623911	2.4125	9.36875
		85	9613.21	330.606	65.3095	111.391	99.1939	54.5417	231.576	892.618		3.43908	0.679373	1.15873	1.03185	0.567362	2.40894	9.28534
		95	9621.23	327.095	69.7043	106.884	99.1495	53.9864	229.043	885.862		3.39972	0.724484	1.11092	1.03053	0.561118	2.3806	9.20737
		105	9471.89	311.909	63.7969	97.644	99.109	53.6853	218.396	844.541		3.293	0.673539	1.03088	1.04635	0.566786	2.30573	8.91629
		mean 75-105	9581.13	325.712	64.9293	107.712	99.3587	55.5556	227.764	881.032		3.39911	0.677659	1.12386	1.03706	0.579794	2.37694	9.19444
		std 75-105	72.9039	9.53957	3.67024	7.47644	0.417183	2.99002	6.38224	25.1137		0.0756168	0.0373519	0.0708961	0.00735087	0.0295458	0.0495734	0.196792
		std %	0.760911	2.92884	5.65268	6.94111	0.419876	5.38204	2.80213	2.85049		2.2246	5.5119	6.30824	0.708818	5.09592	2.08559	2.14033
16DAT	08:21:00	time [min]	ROI_ 0	ROI_ 1	ROI_ 2	ROI_ 3	ROI_ 4	ROI_ 5	ROI_ 6	ROI_1-6_sum		ratio%_1	ratio%_2	ratio%_3	ratio%_4	ratio%_5	ratio%_6	ratio%_1-6_sum
		5	2134.06	62.3162	17.9506	18.037	35.9836	11.3174	38.6266	184.231		2.92007	0.841148	0.845195	1.68616	0.530319	1.81	8.6329
		15	5736.74	160.341	45.8436	55.9281	84.4161	33.2839	121.467	501.28		2.79499	0.799123	0.974911	1.4715	0.580189	2.11736	8.73807
		25	9916.02	264.495	73.2603	101.026	124.909	57.3402	221.838	842.869		2.66735	0.738808	1.01882	1.25967	0.578259	2.23717	8.50008
		35	12533.5	325.617	86.3015	129.034	141.962	71.4027	286.5	1040.82		2.59797	0.688568	1.02952	1.13266	0.569696	2.28588	8.30429
		45	13987.5	359.324	93.5049	143.147	151.81	77.4367	320.053	1145.28		2.56889	0.668488	1.02339	1.08533	0.553613	2.28813	8.18784
		55	14647	368.724	94.6013	147.676	152.302	80.6223	328.523	1172.45		2.5174	0.645873	1.00823	1.03981	0.550434	2.24293	8.00468
		65	14913.5	362.77	95.8235	146.608	151.01	80.8295	326.048	1163.09		2.43249	0.642528	0.983053	1.01257	0.541989	2.18626	7.79889
		75	14907.2	359.723	94.4159	144.124	148.487	80.2952	317.114	1144.16		2.41308	0.633358	0.966807	0.996073	0.538633	2.12726	7.67521
		85	14767.6	343.636	92.4589	139.976	147.939	74.8948	306.738	1105.64		2.32695	0.626092	0.947858	1.00178	0.507156	2.0771	7.48693
		95	14546.1	324.894	92.4321	139.984	143.727	70.5506	296.211	1067.8		2.23354	0.63544	0.962346	0.988076	0.485013	2.03635	7.34077
		105	14309.8	320.324	86.2043	133.676	137.645	68.5686	289.597	1036.01		2.2385	0.602415	0.934158	0.961896	0.479174	2.02377	7.23991
		mean 75-105	14632.7	337.144	91.3778	139.44	144.449	73.5773	302.415	1088.4		2.30302	0.624326	0.952792	0.986955	0.502494	2.06612	7.43571
		std 75-105	261.617	18.1194	3.57191	4.3107	5.00979	5.19977	12.0767	46.815		0.0850039	0.0151469	0.014824	0.017626	0.0269396	0.0466811	0.18915
		std %	1.7879	5.37437	3.90895	3.09144	3.4682	7.06708	3.99342	4.30125		3.69098	2.42612	1.55585	1.7859	5.36118	2.25936	2.54381
16DAT	10:51:00	time [min]	ROI_ 0	ROI_ 1	ROI_ 2	ROI_ 3	ROI_ 4	ROI_ 5	ROI_ 6	ROI_1-6_sum		ratio%_1	ratio%_2	ratio%_3	ratio%_4	ratio%_5	ratio%_6	ratio%_1-6_sum
		5	2194.82	80.0417	20.9518	21.1396	39.8347	12.7044	45.0999	219.772		3.64684	0.954599	0.963157	1.81494	0.578835	2.05483	10.0132
		15	5419.55	192.748	46.5995	59.7748	81.8473	34.0285	124.539	539.537		3.55654	0.859842	1.10295	1.51022	0.627886	2.29795	9.95539
		25	8933.09	311.078	70.5015	100.964	118.101	57.2743	213.86	871.779		3.48231	0.789217	1.13022	1.32206	0.641148	2.39402	9.75898
		35	10955.4	380.31	83.3096	123.186	136.637	69.0607	271.562	1064.07		3.47143	0.760441	1.12443	1.24721	0.630379	2.47879	9.71267
		45	11978.5	414.014	90.0321	134.822	142.164	75.2473	296.836	1153.12		3.45632	0.751616	1.12554	1.18683	0.628188	2.47808	9.62657
		55	12484.3	423.935	94.1	138.959	142.157	77.3117	301.779	1178.24		3.39575	0.753749	1.11307	1.13869	0.619273	2.41727	9.4378
		65	12742.3	419.856	93.5125	141.366	144.106	78.5079	303.529	1180.88		3.29496	0.733872	1.10942	1.13092	0.616118	2.38205	9.26735
		75	12812.5	419.585	94.5176	144.256	141.207	75.7921	300.515	1175.87		3.27481	0.737698	1.1259	1.1021	0.591548	2.34548	9.17753
		85	12787.6	402.081	95.1242	136.661	140.81	70.9031	294.327	1139.91		3.1443	0.743879	1.0687	1.10115	0.554468	2.30166	8.91416
		95	12660	384.136	88.4855	133.922	136.611	70.781	289.169	1103.1		3.03425	0.698937	1.05783	1.07908	0.559092	2.28411	8.7133
		105	12448	370.857	88.0406	119.253	133.285	64.4034	268.877	1044.72		2.97924	0.707264	0.958007	1.07073	0.517378	2.15999	8.39261
		mean 75-105	12677	394.165	91.542	133.523	137.978	70.4699	288.222	1115.9		3.10815	0.721945	1.05261	1.08826	0.555621	2.27281	8.7994
		std 75-105	166.636	21.2342	3.79861	10.4693	3.75668	4.6695	13.7055	55.9876		0.13059	0.0221669	0.0697775	0.0158034	0.030368	0.0795175	0.331181
		std %	1.31447	5.38715	4.14958	7.84086	2.72266	6.62623	4.75519	5.01726		4.20153	3.07044	6.629	1.45217	5.4656	3.49864	3.76368

## Sheet: Treat P2
13DAT	08:00:00	time [min]	ROI_ 0	ROI_ 1	ROI_ 2	ROI_ 3	ROI_ 4	ROI_ 5	ROI_ 6	ROI_1-6_sum		ratio%_1	ratio%_2	ratio%_3	ratio%_4	ratio%_5	ratio%_6	ratio%_1-6_sum
		5	621.077	7.2234	11.2882	2.99758	3.39702	3.95491	1.04499	29.9062		1.16304	1.81753	0.482642	0.546957	0.636783	0.168255	4.81521
		15	1377.93	20.1217	41.8556	9.97925	13.2085	13.6	8.79933	107.564		1.46028	3.03756	0.724218	0.958572	0.986986	0.638589	7.80621
		25	2477.86	34.6375	78.6651	18.3259	25.1028	26.2293	25.259	208.219		1.39788	3.17471	0.739583	1.01308	1.05855	1.01939	8.40319
		35	3257.19	41.4513	97.0884	22.2836	30.145	31.2202	39.3406	261.529		1.27261	2.98074	0.684135	0.925488	0.958501	1.20781	8.02928
		45	3680.15	41.5162	105.957	23.127	32.375	33.3442	47.5735	283.893		1.12811	2.87916	0.628426	0.87972	0.906056	1.2927	7.71418
		55	3928.15	45.17	110.279	23.3915	34.9678	37.5244	53.0461	304.379		1.1499	2.80741	0.595485	0.890185	0.955268	1.35041	7.74866
		65	4030.4	45.9314	110.96	22.9704	35.1358	34.6767	55.0304	304.704		1.13963	2.75307	0.569929	0.871769	0.860379	1.36539	7.56016
		75	4096.83	47.0066	112.984	22.5881	36.1509	35.3647	58.0568	312.151		1.14739	2.75784	0.551356	0.882412	0.863221	1.41711	7.61934
		85	4133.99	46.6049	113.566	24.298	35.5909	33.7041	58.0963	311.86		1.12736	2.74712	0.58776	0.860934	0.815293	1.40533	7.54379
		95	4177.78	47.0734	117.476	23.9549	35.3113	32.3806	57.0306	313.227		1.12676	2.81193	0.573388	0.845217	0.775069	1.36509	7.49745
		105	4263.46	47.1877	115.348	23.5618	36.7262	35.8551	56.5602	315.239		1.10679	2.70549	0.552645	0.861418	0.840986	1.32663	7.39396
		mean 75-105	4168.02	46.9681	114.843	23.6007	35.9448	34.3262	57.436	313.119		1.12707	2.7556	0.566287	0.862495	0.823642	1.37854	7.51364
		std 75-105	71.7181	0.25342	2.02279	0.739026	0.62708	1.59042	0.764361	1.5305		0.016576	0.0438192	0.0175173	0.0152622	0.0378437	0.0411569	0.0942798
		std %	1.72068	0.539557	1.76135	3.13137	1.74456	4.63326	1.3308	0.488792		1.47071	1.59019	3.09335	1.76954	4.59468	2.98554	1.25478
13DAT	10:42:00	time [min]	ROI_ 0	ROI_ 1	ROI_ 2	ROI_ 3	ROI_ 4	ROI_ 5	ROI_ 6	ROI_1-6_sum		ratio%_1	ratio%_2	ratio%_3	ratio%_4	ratio%_5	ratio%_6	ratio%_1-6_sum
		5	588.471	7.69318	12.633	3.20697	4.05902	4.5543	1.74454	33.891		1.30732	2.14675	0.544967	0.689758	0.773922	0.296454	5.75917
		15	1298.52	18.2729	42.63	10.4251	14.0204	12.7955	8.59199	106.736		1.40721	3.28297	0.802847	1.07972	0.985391	0.661675	8.21981
		25	2323.27	30.7095	75.279	18.5024	25.3167	21.6638	22.333	193.804		1.32183	3.24022	0.796395	1.0897	0.932472	0.961276	8.3419
		35	3086.23	38.025	93.9024	21.7285	32.6606	27.6161	34.6573	248.59		1.23209	3.04263	0.704047	1.05827	0.894818	1.12297	8.05482
		45	3553.61	40.6932	103.37	22.9214	35.2032	30.509	43.6162	276.313		1.14512	2.90887	0.645017	0.990632	0.858534	1.22738	7.77556
		55	3817.94	43.951	112.137	23.3499	34.9566	32.8812	50.9001	298.176		1.15117	2.93712	0.611585	0.915587	0.86123	1.33318	7.80987
		65	3967.03	46.2548	113.859	24.2822	36.7687	31.406	52.9622	305.533		1.16598	2.87013	0.612101	0.926858	0.791676	1.33506	7.70181
		75	4076.31	47.83	117.977	23.1759	36.479	32.9709	51.7507	310.184		1.17337	2.89422	0.56855	0.894902	0.808842	1.26955	7.60943
		85	4117.98	47.3194	114.9	23.4703	36.7205	34.6086	51.9956	309.015		1.14909	2.79021	0.569946	0.891711	0.840426	1.26265	7.50403
		95	4167.81	46.3877	116.999	20.9496	36.544	33.8741	55.2536	310.008		1.113	2.80721	0.502654	0.876816	0.812755	1.32572	7.43815
		105	4179.89	44.9622	119.417	20.4366	36.2011	31.9547	56.2758	309.247		1.07568	2.85694	0.488927	0.866078	0.764489	1.34635	7.39847
		mean 75-105	4135.5	46.6248	117.323	22.0081	36.4861	33.3521	53.8189	309.613		1.12778	2.83715	0.532519	0.882377	0.806628	1.30107	7.48752
		std 75-105	47.6962	1.25905	1.89617	1.53748	0.215712	1.14734	2.28741	0.569524		0.0426823	0.0474282	0.0427832	0.0134237	0.0314137	0.0413432	0.0921992
		std %	1.15334	2.70039	1.61619	6.98597	0.591215	3.44008	4.2502	0.183947		3.78461	1.67169	8.03411	1.52131	3.89445	3.17764	1.23137
14DAT	07:59:00	time [min]	ROI_ 0	ROI_ 1	ROI_ 2	ROI_ 3	ROI_ 4	ROI_ 5	ROI_ 6	ROI_1-6_sum		ratio%_1	ratio%_2	ratio%_3	ratio%_4	ratio%_5	ratio%_6	ratio%_1-6_sum
		5	650.385	5.55361	11.7929	2.96956	3.47642	4.06706	1.3281	29.1876		0.853896	1.81321	0.456585	0.534517	0.625331	0.204203	4.48774
		15	1576.1	18.2349	46.0464	10.8956	14.1989	14.3003	10.8299	114.506		1.15697	2.92154	0.691302	0.900889	0.907322	0.687135	7.26516
		25	3142.2	32.6493	93.1557	19.9635	29.5557	28.3463	29.6027	233.273		1.03906	2.96467	0.635336	0.940607	0.902116	0.942101	7.42389
		35	4432.01	39.5858	120.741	25.5472	39.787	35.5817	44.9098	306.153		0.893179	2.72429	0.576425	0.897719	0.802834	1.0133	6.90775
		45	5212.36	44.5041	138.227	28.356	45.5437	38.3443	56.0457	351.021		0.853817	2.65191	0.544014	0.873764	0.735641	1.07525	6.7344
		55	5613.41	46.871	145.86	29.1835	47.8679	40.6446	62.9285	373.356		0.834984	2.59843	0.519889	0.852741	0.724063	1.12104	6.65114
		65	5799.95	49.337	150.278	28.8028	49.9584	40.946	68.4484	387.771		0.850645	2.59103	0.496604	0.86136	0.705972	1.18016	6.68577
		75	5873.55	50.4523	151.07	27.6658	49.8515	43.4028	68.1184	390.561		0.858974	2.57203	0.471023	0.848745	0.738953	1.15975	6.64948
		85	5907.82	51.7117	146.539	28.3824	50.3062	45.5183	70.1479	392.606		0.875308	2.48043	0.48042	0.851519	0.770476	1.18737	6.64553
		95	5889.56	51.9824	148.367	28.5445	52.6996	44.2195	68.1286	393.941		0.88262	2.51915	0.484663	0.894798	0.750812	1.15677	6.68882
		105	5893.94	53.3405	148.366	26.4687	47.9736	44.0753	67.9539	388.178		0.905007	2.51727	0.449083	0.813949	0.747808	1.15295	6.58606
		mean 75-105	5891.22	51.8717	148.586	27.7653	50.2077	44.304	68.5872	391.322		0.880477	2.52222	0.471297	0.852253	0.752012	1.16421	6.64247
		std 75-105	14.1177	1.18463	1.86671	0.94499	1.94399	0.884357	1.04355	2.51478		0.0191086	0.0376904	0.0158682	0.0331165	0.0132987	0.0156916	0.0423793
		std %	0.23964	2.28377	1.25632	3.40349	3.87189	1.99611	1.52149	0.642638		2.17025	1.49433	3.36692	3.88576	1.76842	1.34783	0.638005
14DAT	11:02:00	time [min]	ROI_ 0	ROI_ 1	ROI_ 2	ROI_ 3	ROI_ 4	ROI_ 5	ROI_ 6	ROI_1-6_sum		ratio%_1	ratio%_2	ratio%_3	ratio%_4	ratio%_5	ratio%_6	ratio%_1-6_sum
		5	607.712	5.00302	12.4864	3.19219	3.90867	4.17207	1.33179	30.0941		0.823255	2.05465	0.52528	0.643178	0.686521	0.219148	4.95204
		15	1455.09	14.9716	44.169	10.901	14.8809	13.6607	7.2959	105.879		1.02891	3.03548	0.749161	1.02268	0.938821	0.501405	7.27645
		25	2869.25	27.5137	88.7998	20.4703	30.1069	26.3566	21.4931	214.74		0.958917	3.09488	0.713439	1.04929	0.918587	0.749084	7.4842
		35	4078.69	35.4899	117.964	26.5863	40.2426	34.2539	36.0034	290.54		0.87013	2.89219	0.651833	0.986654	0.839825	0.88272	7.12335
		45	4830.82	39.0807	135.13	27.9832	47.9341	39.4863	48.2865	337.901		0.808986	2.79724	0.579264	0.992256	0.817383	0.99955	6.99468
		55	5233.15	43.2583	146.892	29.7982	51.2152	42.2629	53.4965	366.923		0.826619	2.80695	0.569412	0.978668	0.807599	1.02226	7.0115
		65	5467.41	46.7436	150.929	32.6375	50.9775	42.7252	57.8898	381.903		0.85495	2.76052	0.596946	0.932389	0.781452	1.05882	6.98507
		75	5597.42	48.112	145.85	32.1745	50.1341	41.44	62.1714	379.882		0.859539	2.60566	0.57481	0.895664	0.74034	1.11072	6.78673
		85	5664.12	45.9516	143.677	27.4216	50.9198	40.283	60.109	368.362		0.811276	2.53661	0.484129	0.89899	0.711196	1.06122	6.50343
		95	5717	47.0288	141.248	28.8403	51.8486	40.4281	61.3876	370.782		0.822614	2.47067	0.504466	0.90692	0.707156	1.07377	6.4856
		105	5739.73	45.5341	143.705	29.8283	50.2003	39.2515	64.3941	372.913		0.793313	2.50369	0.519681	0.874611	0.683856	1.1219	6.49705
		mean 75-105	5679.57	46.6566	143.62	29.5662	50.7757	40.3506	62.0155	372.985		0.821686	2.52916	0.520771	0.894046	0.710637	1.0919	6.5682
		std 75-105	63.2657	1.15672	1.88047	1.99984	0.798873	0.895411	1.79917	4.95997		0.027971	0.0576717	0.0388581	0.0137903	0.0231799	0.0290035	0.145873
		std %	1.11392	2.47922	1.30934	6.76395	1.57334	2.21907	2.90116	1.3298		3.4041	2.28027	7.46163	1.54246	3.26185	2.65623	2.2209
15DAT	08:05:00	time [min]	ROI_ 0	ROI_ 1	ROI_ 2	ROI_ 3	ROI_ 4	ROI_ 5	ROI_ 6	ROI_1-6_sum		ratio%_1	ratio%_2	ratio%_3	ratio%_4	ratio%_5	ratio%_6	ratio%_1-6_sum
		5	655.65	3.98883	10.5532	1.64712	4.55743	2.61944	1.89331	25.2594		0.608378	1.60958	0.25122	0.6951	0.399518	0.288768	3.85257
		15	1703.75	15.4422	43.3339	8.23352	18.5345	12.5446	10.9778	109.066		0.906363	2.54344	0.483258	1.08786	0.736296	0.644329	6.40155
		25	3595.4	29.9574	92.0108	18.3104	36.0955	25.6148	27.6939	229.683		0.833215	2.55913	0.509273	1.00394	0.712433	0.77026	6.38824
		35	5308.35	36.1567	120.495	25.1778	47.2053	31.5001	41.3641	301.899		0.681128	2.26991	0.474306	0.889264	0.593406	0.779226	5.68724
		45	6420.85	39.6873	133.641	27.3427	52.8866	33.5326	48.5803	335.67		0.6181	2.08135	0.425843	0.823669	0.522246	0.756602	5.22782
		55	7088.42	41.6705	140.852	29.8836	55.958	36.6991	54.4717	359.535		0.587868	1.98708	0.421584	0.789429	0.517733	0.768461	5.07215
		65	7485.04	40.9051	144.22	28.4531	55.8239	36.6081	55.6713	361.681		0.546492	1.92677	0.380133	0.745806	0.489084	0.743768	4.83206
		75	7477.95	40.18	139.475	28.534	54.5326	36.6691	55.6948	355.085		0.537313	1.86515	0.381575	0.729246	0.490363	0.744788	4.74843
		85	6970.32	35.7117	122.427	23.657	44.62	31.469	52.4883	310.373		0.51234	1.7564	0.339396	0.640143	0.451472	0.753025	4.45278
		95	7433.74	41.7074	132.641	23.8134	53.3949	36.1425	52.2767	339.976		0.561055	1.78431	0.320342	0.718277	0.486195	0.703236	4.57341
		105	6943.44	43.4481	119.414	20.3297	44.5016	35.8865	45.6964	309.276		0.625742	1.71981	0.292789	0.640916	0.51684	0.658123	4.45422
		mean 75-105	7206.36	40.2618	128.489	24.0835	49.2623	35.0418	51.5391	328.677		0.559113	1.78142	0.333526	0.682146	0.486218	0.714793	4.55721
		std 75-105	288.849	3.3142	9.25619	3.37408	5.44884	2.40401	4.19731	22.6311		0.0486696	0.0617534	0.0373117	0.0482635	0.0268463	0.0436136	0.139454
		std %	4.00824	8.23162	7.20388	14.0099	11.0609	6.86042	8.14394	6.8855		8.70478	3.46654	11.187	7.07525	5.52147	6.10157	3.06007
15DAT	10:55:00	time [min]	ROI_ 0	ROI_ 1	ROI_ 2	ROI_ 3	ROI_ 4	ROI_ 5	ROI_ 6	ROI_1-6_sum		ratio%_1	ratio%_2	ratio%_3	ratio%_4	ratio%_5	ratio%_6	ratio%_1-6_sum
		5	460.511	3.77033	7.6529	2.46439	2.41804	2.87029	0.771266	19.9472		0.818728	1.66183	0.535143	0.525078	0.623284	0.167481	4.33154
		15	1200.35	11.4338	30.1355	8.00496	10.1346	10.0892	4.63954	74.4376		0.952536	2.51056	0.666885	0.844305	0.84052	0.386515	6.20132
		25	2567.56	20.6821	61.0819	15.9942	20.9475	19.7341	13.4544	151.894		0.805514	2.37898	0.622932	0.815853	0.768592	0.524015	5.91589
		35	3811.77	25.6897	83.1599	20.7978	28.5403	25.5203	20.4918	204.2		0.673956	2.18166	0.545622	0.748743	0.669513	0.537593	5.35709
		45	4739.21	29.2968	95.2231	23.6032	32.6042	28.531	24.5626	233.821		0.618179	2.00926	0.498041	0.687967	0.60202	0.518286	4.93376
		55	5774.76	32.9369	113.756	25.4183	40.5099	32.8523	32.0249	277.499		0.570359	1.96988	0.440162	0.701499	0.568895	0.554566	4.80536
		65	6162.97	31.8531	121.691	24.8913	43.6205	33.8664	34.5674	290.49		0.516846	1.97456	0.403884	0.707783	0.549514	0.560888	4.71347
		75	6200.38	34.2248	122.955	27.845	45.133	35.7028	36.7255	302.587		0.551979	1.98303	0.449085	0.727907	0.575817	0.592311	4.88013
		85	6315.77	37.1997	121.147	29.3687	44.7787	35.323	34.9113	302.728		0.588997	1.91817	0.465006	0.708998	0.559283	0.552764	4.79322
		95	6237.28	35.0228	120.153	27.9698	46.0673	32.7755	33.5311	295.519		0.561508	1.92636	0.44843	0.73858	0.525478	0.537591	4.73795
		105	6173.76	34.7095	116.96	23.5468	39.581	30.7486	30.988	276.534		0.562211	1.89447	0.381402	0.641118	0.498053	0.501931	4.47919
		mean 75-105	6231.8	35.2892	120.304	27.1826	43.89	33.6375	34.039	294.342		0.566173	1.93051	0.435981	0.704151	0.539658	0.546149	4.72262
		std 75-105	61.7442	1.31529	2.51297	2.52035	2.92361	2.32347	2.41834	12.3398		0.0159151	0.0375346	0.0371843	0.0437661	0.0347595	0.0374306	0.172518
		std %	0.990792	3.72717	2.08885	9.27191	6.66123	6.90739	7.10462	4.19234		2.811	1.94428	8.52889	6.21545	6.44103	6.85356	3.65301
16DAT	08:03:00	time [min]	ROI_ 0	ROI_ 1	ROI_ 2	ROI_ 3	ROI_ 4	ROI_ 5	ROI_ 6	ROI_1-6_sum		ratio%_1	ratio%_2	ratio%_3	ratio%_4	ratio%_5	ratio%_6	ratio%_1-6_sum
		5	1213.21	9.07722	22.3736	6.30537	7.39006	7.3513	2.23566	54.7333		0.748198	1.84417	0.519726	0.609132	0.605937	0.184276	4.51144
		15	3288.4	27.5871	71.3755	18.3772	24.5723	21.4581	12.4838	175.854		0.838921	2.17052	0.558848	0.74724	0.65254	0.379632	5.3477
		25	6320.38	44.4605	122.458	30.445	42.7821	35.6238	30.2459	306.015		0.703447	1.93751	0.481696	0.676892	0.563633	0.478545	4.84172
		35	8528.94	52.5004	151.632	36.822	54.1378	42.9438	42.5036	380.54		0.615557	1.77786	0.43173	0.634754	0.503507	0.498346	4.46175
		45	9849.73	58.577	168.153	40.0374	60.5363	48.8052	51.5151	427.624		0.594707	1.70718	0.406482	0.614598	0.495498	0.52301	4.34148
		55	10574.9	60.4844	179.182	40.4715	64.2603	51.3645	55.2051	450.968		0.571961	1.69441	0.382712	0.607667	0.48572	0.522038	4.2645
		65	10887	58.6245	183.532	41.9138	66.3998	50.7578	56.5629	457.79		0.538479	1.68578	0.384988	0.609897	0.466222	0.519543	4.20491
		75	10983.4	58.5083	181.795	42.6377	67.0257	48.1271	55.6839	453.778		0.532698	1.65518	0.388201	0.610246	0.438181	0.506982	4.13149
		85	11035.8	59.0203	183.167	39.349	65.9829	48.645	58.1827	454.347		0.534807	1.65975	0.356558	0.597898	0.440792	0.527217	4.11703
		95	10936.6	56.0613	181.037	38.2288	68.9638	46.7955	61.4966	452.583		0.512602	1.65533	0.349549	0.630577	0.427879	0.562299	4.13823
		105	10837	56.9793	177.291	39.5175	62.851	50.484	63.0653	450.188		0.525787	1.63599	0.364655	0.579969	0.46585	0.581947	4.1542
		mean 75-105	10948.2	57.6423	180.823	39.9333	66.2059	48.5129	59.6071	452.724		0.526473	1.65156	0.364741	0.604672	0.443175	0.544611	4.13524
		std 75-105	84.5042	1.36475	2.51387	1.89149	2.55496	1.52759	3.31411	1.84339		0.010018	0.0105974	0.0168143	0.0212779	0.0161114	0.03379	0.0154283
		std %	0.771855	2.36763	1.39024	4.73663	3.85911	3.14884	5.55993	0.407176		1.90285	0.64166	4.60994	3.51892	3.63545	6.20442	0.373094
16DAT	10:39:00	time [min]	ROI_ 0	ROI_ 1	ROI_ 2	ROI_ 3	ROI_ 4	ROI_ 5	ROI_ 6	ROI_1-6_sum		ratio%_1	ratio%_2	ratio%_3	ratio%_4	ratio%_5	ratio%_6	ratio%_1-6_sum
		5	714.49	5.91746	14.0525	4.05632	5.14474	4.82822	1.34269	35.3419		0.828208	1.96678	0.567723	0.720058	0.675757	0.187923	4.94645
		15	1853.59	17.4923	50.6414	12.6105	18.5916	15.6498	7.54237	122.528		0.943698	2.73206	0.680327	1.003	0.844294	0.406905	6.61029
		25	3761.33	28.0734	90.2369	21.6084	33.4061	26.0413	21.0972	220.463		0.746369	2.39907	0.574487	0.888146	0.692344	0.560897	5.86131
		35	5344.17	30.7012	112.87	25.3357	41.6692	31.0217	32.0906	273.689		0.574481	2.11203	0.474081	0.779713	0.580477	0.600478	5.12126
		45	6345.2	29.7506	124.477	26.7252	46.3527	32.931	40.595	300.831		0.468869	1.96175	0.421188	0.730516	0.518992	0.639776	4.74109
		55	6891.2	28.5806	130.107	27.501	49.5916	33.4709	41.1814	310.432		0.414741	1.88801	0.399073	0.719637	0.485704	0.597593	4.50476
		65	7225.95	28.293	134.689	28.2281	51.2877	33.0783	45.3772	320.953		0.391548	1.86396	0.390649	0.709772	0.457771	0.627976	4.44168
		75	7416.29	27.6453	135.99	27.5206	53.7492	31.3368	45.4761	321.718		0.372765	1.83367	0.371084	0.724746	0.42254	0.613193	4.338
		85	7543.12	27.6432	136.901	27.5496	54.8945	32.0458	43.2945	322.329		0.366469	1.81491	0.365228	0.727742	0.424834	0.57396	4.27315
		95	7594.02	27.215	133.388	28.864	51.984	32.1547	40.7431	314.349		0.358374	1.75649	0.380088	0.684539	0.423422	0.536516	4.13943
		105	7573.6	29.151	127.11	25.4946	51.9958	30.0011	37.5065	301.259		0.384903	1.67833	0.336624	0.68654	0.396128	0.495227	3.97776
		mean 75-105	7531.76	27.9137	133.347	27.3572	53.1559	31.3846	41.7551	314.914		0.370628	1.77085	0.363256	0.705892	0.416731	0.554724	4.18208
		std 75-105	79.77	0.849392	4.41653	1.39087	1.42522	0.991037	3.42979	9.79875		0.0111925	0.0698892	0.0187772	0.0235467	0.0137678	0.0505306	0.159343
		std %	1.05912	3.04293	3.31205	5.08411	2.68121	3.15772	8.21407	3.11156		3.01987	3.94664	5.16913	3.33573	3.30376	9.10914	3.81014

## Sheet: Treat P3
13DAT	08:03:00	time [min]	ROI_ 0	ROI_ 1	ROI_ 2	ROI_ 3	ROI_ 4	ROI_ 5	ROI_ 6	ROI_1-6_sum		ratio%_1	ratio%_2	ratio%_3	ratio%_4	ratio%_5	ratio%_6	ratio%_1-6_sum
		5	1122.38	6.0239	10.0328	13.2519	6.00494	5.69047	3.59144	44.5954		0.536709	0.893887	1.1807	0.53502	0.507002	0.319985	3.9733
		15	2382.91	13.6112	19.0154	51.6409	33.8964	26.4467	22.3623	166.973		0.571201	0.79799	2.16713	1.42248	1.10985	0.938442	7.0071
		25	3897.59	23.3353	26.0833	97.9353	73.1938	52.7615	46.7168	320.026		0.598711	0.669216	2.51271	1.87793	1.3537	1.19861	8.21087
		35	4875.54	29.2635	27.9888	128.469	95.3207	69.9123	62.0678	413.022		0.60021	0.574066	2.63497	1.95508	1.43394	1.27305	8.47131
		45	5338.28	32.4302	29.3829	141.174	103.542	75.2415	67.1046	448.875		0.607502	0.550419	2.64455	1.93961	1.40947	1.25704	8.4086
		55	5625.56	31.7509	28.998	148.327	104.494	81.3872	71.167	466.124		0.564405	0.515468	2.63667	1.85748	1.44674	1.26507	8.28583
		65	5736.56	32.2048	28.6977	148.548	102.953	80.7061	71.9803	465.089		0.561395	0.50026	2.58949	1.79467	1.40687	1.25476	8.10746
		75	5723.55	31.1669	27.4065	150.258	100.206	79.5197	72.6776	461.235		0.544537	0.478838	2.62527	1.75077	1.38934	1.2698	8.05855
		85	5671.45	29.0762	25.6819	145.82	97.3477	77.3928	70.3487	445.667		0.512676	0.452828	2.57112	1.71645	1.3646	1.2404	7.85808
		95	5513.28	27.1032	26.0577	134.539	90.8989	75.6602	67.642	421.9		0.491598	0.472634	2.44026	1.64873	1.37233	1.22689	7.65244
		105	5439.3	28.3548	27.4198	126.848	91.5257	71.9084	67.4857	413.542		0.521296	0.504107	2.33207	1.68268	1.32202	1.24071	7.60287
		mean 75-105	5586.9	28.9253	26.6415	139.366	94.9946	76.1203	69.5385	435.586		0.517527	0.477102	2.49218	1.69966	1.36207	1.24445	7.79298
		std 75-105	132.953	1.70224	0.904201	10.6505	4.52791	3.22111	2.47124	21.8535		0.0219057	0.0211458	0.132004	0.043882	0.0286329	0.0180857	0.208694
		std %	2.37973	5.88495	3.39396	7.64212	4.76649	4.23161	3.55377	5.01703		4.23276	4.43215	5.29672	2.58182	2.10216	1.45331	2.67798
13DAT	11:06:00	time [min]	ROI_ 0	ROI_ 1	ROI_ 2	ROI_ 3	ROI_ 4	ROI_ 5	ROI_ 6	ROI_1-6_sum		ratio%_1	ratio%_2	ratio%_3	ratio%_4	ratio%_5	ratio%_6	ratio%_1-6_sum
		5	1559.38	6.47397	12.1303	20.7746	8.35063	8.69202	10.3569	66.7784		0.415163	0.777893	1.33223	0.535509	0.557403	0.664167	4.28237
		15	2915.62	15.5598	23.154	48.6205	30.6458	28.0222	28.3857	174.388		0.533672	0.794137	1.66759	1.05109	0.961105	0.973573	5.98116
		25	4347.11	26.4653	31.8276	83.6312	60.8798	54.4102	50.0945	307.309		0.608801	0.732155	1.92383	1.40047	1.25164	1.15236	7.06926
		35	5349.43	32.0669	34.1646	108.557	82.3625	70.679	61.6994	389.529		0.599445	0.638659	2.02932	1.53965	1.32124	1.15338	7.2817
		45	5922.37	35.7685	35.9362	125.195	90.5507	78.4692	68.307	434.226		0.603955	0.606787	2.11393	1.52896	1.32496	1.15337	7.33196
		55	6221.99	35.6733	35.5582	137.895	97.1294	86.3889	72.6846	465.33		0.573343	0.571492	2.21626	1.56107	1.38844	1.16819	7.47879
		65	6375.56	38.0342	35.3879	145.511	99.888	86.143	74.3043	479.268		0.596562	0.555055	2.28232	1.56673	1.35114	1.16545	7.51727
		75	6412.58	36.5363	34.2367	156.364	96.7247	89.6168	77.6206	491.099		0.56976	0.533899	2.4384	1.50836	1.39752	1.21044	7.65837
		85	6367.61	32.2116	31.7938	156.506	97.8014	85.4631	76.662	480.437		0.505866	0.499305	2.45784	1.53592	1.34215	1.20394	7.54502
		95	6246.28	31.2236	29.2894	151.147	93.8344	85.7837	77.3096	468.588		0.499875	0.46891	2.4198	1.50224	1.37336	1.23769	7.50188
		105	6168.11	30.2082	30.7925	148.864	90.1313	89.1391	73.2046	462.34		0.489748	0.499222	2.41345	1.46125	1.44516	1.18682	7.49565
		mean 75-105	6298.64	32.5449	31.5281	153.22	94.6229	87.5007	76.1992	475.616		0.516312	0.500334	2.43237	1.50194	1.38955	1.20972	7.55023
		std 75-105	111.834	2.78381	2.07847	3.82756	3.43107	2.18036	2.03593	12.7623		0.0362475	0.0265607	0.0200078	0.0308317	0.0434537	0.0211388	0.0753623
		std %	1.77553	8.55375	6.59244	2.49807	3.62605	2.49182	2.67186	2.68332		7.02046	5.30859	0.822565	2.05279	3.12719	1.74741	0.998146
14DAT	08:01:00	time [min]	ROI_ 0	ROI_ 1	ROI_ 2	ROI_ 3	ROI_ 4	ROI_ 5	ROI_ 6	ROI_1-6_sum		ratio%_1	ratio%_2	ratio%_3	ratio%_4	ratio%_5	ratio%_6	ratio%_1-6_sum
		5	937.988	4.16805	8.38066	8.81267	5.70132	4.94621	5.84444	37.8533		0.44436	0.893471	0.939529	0.607824	0.527321	0.623083	4.03559
		15	2632.44	13.683	20.4247	37.2102	36.8993	23.751	28.4815	160.45		0.519784	0.775885	1.41352	1.40171	0.902244	1.08194	6.09509
		25	4937.59	26.6751	30.1418	76.8782	82.1562	50.0933	54.6572	320.602		0.540244	0.610455	1.557	1.66389	1.01453	1.10696	6.49308
		35	6496.17	36.8088	32.9797	104.058	107.899	72.3082	73.6121	427.666		0.566623	0.507679	1.60183	1.66097	1.11309	1.13316	6.58335
		45	7325.39	40.7696	34.2956	123.379	119.186	83.8083	86.5994	488.038		0.556551	0.468175	1.68426	1.62703	1.14408	1.18218	6.66227
		55	7679.43	44.613	33.4537	134.647	124.467	89.0557	90.8982	517.134		0.580941	0.435627	1.75335	1.62078	1.15967	1.18366	6.73402
		65	7793.45	43.5406	34.3512	140.651	124.071	88.2166	89.8037	520.634		0.558682	0.44077	1.80473	1.592	1.13193	1.1523	6.68041
		75	7780.31	43.7818	32.7794	138.443	122.638	89.2415	89.5096	516.394		0.562725	0.421312	1.7794	1.57626	1.14702	1.15046	6.63718
		85	7679.03	41.9929	30.1925	136.724	123.697	87.4996	88.3012	508.407		0.546852	0.393181	1.78048	1.61084	1.13946	1.1499	6.62072
		95	7578.29	37.1268	29.5964	144.636	110.585	86.5809	85.9285	494.453		0.48991	0.390542	1.90855	1.45923	1.14249	1.13388	6.5246
		105	7456.71	34.9663	28.481	129.264	109.102	79.973	76.9514	458.738		0.468925	0.381951	1.73353	1.46314	1.0725	1.03198	6.15202
		mean 75-105	7623.59	39.467	30.2623	137.267	116.505	85.8237	85.1727	494.498		0.517103	0.396747	1.80049	1.52737	1.12537	1.11655	6.48363
		std 75-105	138.489	4.11218	1.82184	6.32509	7.72856	4.05353	5.67908	25.506		0.0448219	0.0170645	0.0752907	0.0777306	0.0353814	0.056907	0.226582
		std %	1.81658	10.4193	6.02015	4.60788	6.63365	4.72309	6.66773	5.15796		8.66788	4.30111	4.18167	5.08919	3.144	5.09666	3.49468
14DAT	10:44:00	time [min]	ROI_ 0	ROI_ 1	ROI_ 2	ROI_ 3	ROI_ 4	ROI_ 5	ROI_ 6	ROI_1-6_sum		ratio%_1	ratio%_2	ratio%_3	ratio%_4	ratio%_5	ratio%_6	ratio%_1-6_sum
		5	1091.57	4.68318	9.48803	11.3048	7.34616	5.90024	7.11987	45.8423		0.429031	0.869208	1.03564	0.672989	0.540527	0.652258	4.19966
		15	2786.96	15.1687	20.882	39.9499	38.221	24.4352	29.002	167.659		0.544274	0.749274	1.43346	1.37142	0.876769	1.04063	6.01583
		25	5033.76	29.9965	31.3442	81.9158	83.3649	49.7759	57.4957	333.893		0.595906	0.622679	1.62733	1.65612	0.988841	1.1422	6.63307
		35	6572.85	39.7473	35.5634	116.061	111.43	69.1994	77.5623	449.564		0.604719	0.541066	1.76576	1.69531	1.05281	1.18004	6.83971
		45	7439.35	44.2617	36.7523	139.176	123.633	84.1181	89.8855	517.827		0.594968	0.494026	1.87081	1.66188	1.13072	1.20825	6.96065
		55	7861.25	46.7939	37.8284	153.796	131.206	90.755	95.453	555.833		0.595248	0.481201	1.95638	1.66903	1.15446	1.21422	7.07054
		65	8018.46	48.4838	37.443	158.445	131.259	92.0688	100.892	568.591		0.604652	0.466959	1.976	1.63695	1.14821	1.25825	7.09103
		75	8074.42	46.8447	36.7292	165.464	127.224	95.8058	101.227	573.295		0.580162	0.454884	2.04924	1.57565	1.18654	1.25367	7.10014
		85	7994.8	44.2762	35.0494	164.204	124.98	94.924	105.445	568.878		0.553813	0.438403	2.05388	1.56326	1.18732	1.31892	7.1156
		95	7877.76	46.1718	37.405	162.52	121.777	91.4846	103.506	562.864		0.586104	0.474819	2.06303	1.54583	1.1613	1.3139	7.14498
		105	7823.43	42.057	32.0835	156.648	124.567	91.2848	100.883	547.524		0.537577	0.410095	2.00229	1.59223	1.16681	1.2895	6.99851
		mean 75-105	7942.6	44.8374	35.3168	162.209	124.637	93.3748	102.765	563.14		0.564414	0.44455	2.04211	1.56924	1.17549	1.294	7.08981
		std 75-105	113.294	2.14906	2.37217	3.89857	2.23585	2.32742	2.1322	11.2546		0.0227378	0.0273735	0.0271557	0.0196081	0.0133984	0.0297959	0.0636437
		std %	1.42641	4.793	6.71683	2.40342	1.79389	2.49256	2.07483	1.99855		4.02857	6.15759	1.32979	1.24953	1.13981	2.30263	0.897679
15DAT	08:07:00	time [min]	ROI_ 0	ROI_ 1	ROI_ 2	ROI_ 3	ROI_ 4	ROI_ 5	ROI_ 6	ROI_1-6_sum		ratio%_1	ratio%_2	ratio%_3	ratio%_4	ratio%_5	ratio%_6	ratio%_1-6_sum
		5	1629.02	7.19402	13.8747	13.7647	13.0334	7.54352	10.1956	65.606		0.441615	0.851716	0.844969	0.800074	0.46307	0.625874	4.02732
		15	4289.66	21.1283	27.8802	42.8809	57.1538	25.8499	33.8223	208.715		0.49254	0.64994	0.999633	1.33236	0.60261	0.788461	4.86554
		25	7275.14	38.4869	36.8361	71.8588	99.4523	43.2981	55.136	345.068		0.52902	0.506329	0.987731	1.36702	0.595151	0.757869	4.74311
		35	8911.33	46.3641	38.8122	91.6416	111.344	50.5603	64.4343	403.157		0.520282	0.435538	1.02837	1.24947	0.567371	0.72306	4.52409
		45	9662.17	49.3661	39.6143	101.383	119.101	53.4192	67.9889	430.873		0.510922	0.409994	1.04928	1.23265	0.55287	0.703661	4.45938
		55	9909.95	50.145	38.5146	106.483	121.543	59.783	69.9189	446.388		0.506007	0.388646	1.07451	1.22648	0.603263	0.705543	4.50445
		65	9942.64	50.4045	36.0209	110.748	118.942	59.5328	73.8973	449.545		0.506953	0.362287	1.11386	1.19628	0.598762	0.743236	4.52138
		75	9818.28	48.8711	33.8376	111.525	110.899	58.1274	72.8287	436.089		0.497756	0.344639	1.1359	1.12952	0.592033	0.741767	4.44161
		85	9581.26	41.9604	32.6496	110.044	112.934	59.1648	73.8327	430.585		0.437942	0.340765	1.14853	1.1787	0.617505	0.770594	4.49403
		95	9325.58	38.4999	31.7489	105.864	100.733	56.5435	70.744	404.133		0.412842	0.340449	1.1352	1.08018	0.606327	0.758602	4.3336
		105	9091.48	39.7451	27.166	97.8384	92.8335	54.7273	62.4832	374.794		0.437169	0.298808	1.07615	1.0211	0.601962	0.687272	4.12247
		mean 75-105	9454.15	42.2691	31.3505	106.318	104.35	57.1408	69.9722	411.4		0.446427	0.331165	1.12395	1.10237	0.604457	0.739559	4.34793
		std 75-105	314.54	4.62813	2.91786	6.14032	9.35038	1.93663	5.15568	28.1098		0.0361495	0.0216556	0.0324445	0.0674764	0.0105566	0.0368084	0.164479
		std %	3.32701	10.9492	9.3072	5.77543	8.9606	3.38923	7.36819	6.83271		8.09751	6.53921	2.88666	6.121	1.74646	4.97707	3.78292
15DAT	10:42:00	time [min]	ROI_ 0	ROI_ 1	ROI_ 2	ROI_ 3	ROI_ 4	ROI_ 5	ROI_ 6	ROI_1-6_sum		ratio%_1	ratio%_2	ratio%_3	ratio%_4	ratio%_5	ratio%_6	ratio%_1-6_sum
		5	1535.45	6.05376	12.9334	14.3185	9.41208	6.80293	9.23509	58.7557		0.394266	0.842316	0.932527	0.612984	0.443057	0.601457	3.82661
		15	3901.05	17.6082	27.398	46.9219	44.8728	20.9884	32.0618	189.851		0.45137	0.702322	1.2028	1.15027	0.538018	0.821874	4.86666
		25	6671.18	30.9863	37.844	87.2765	82.7752	33.9436	57.7282	330.554		0.46448	0.567276	1.30826	1.24079	0.508809	0.865337	4.95495
		35	8243.94	37.4812	40.7583	115.858	99.1567	40.2386	72.2239	405.716		0.454651	0.494403	1.40537	1.20278	0.488099	0.876085	4.92139
		45	8986.62	41.1863	41.39	132.729	109.973	42.8617	82.3641	450.504		0.458307	0.460574	1.47696	1.22374	0.476951	0.916519	5.01305
		55	9281.14	42.8187	40.3239	143.679	112.906	44.8434	88.0677	472.639		0.461352	0.434472	1.54807	1.21651	0.483168	0.948889	5.09247
		65	9365.46	43.2042	38.8552	148.956	109.508	46.8462	89.0087	476.378		0.461315	0.414877	1.59048	1.16927	0.500202	0.950394	5.08654
		75	9352.87	42.5151	37.1066	153.224	106.596	46.0481	88.2692	473.76		0.454567	0.39674	1.63826	1.13972	0.492342	0.943766	5.06539
		85	9259.17	44.3687	36.0411	153.631	110.26	47.266	85.279	476.846		0.479186	0.389248	1.65923	1.19082	0.510477	0.921021	5.14998
		95	9136.55	42.4355	35.0627	147.768	102.193	47.6662	83.756	458.881		0.464458	0.383763	1.61732	1.11851	0.521709	0.916714	5.02247
		105	9029.18	40.7949	30.5449	147.619	100.753	46.3826	74.1236	440.217		0.451812	0.338291	1.63491	1.11586	0.513697	0.820934	4.8755
		mean 75-105	9194.44	42.5285	34.6888	150.56	104.95	46.8407	82.8569	462.426		0.462506	0.37701	1.63743	1.14122	0.509556	0.900609	5.02834
		std 75-105	141.366	1.46064	2.88596	3.31547	4.32546	0.752851	6.1166	16.7549		0.0123751	0.0263554	0.0171895	0.0347453	0.0124097	0.0544263	0.114841
		std %	1.53752	3.43449	8.31957	2.20209	4.12143	1.60726	7.38212	3.62326		2.67566	6.99063	1.04979	3.04456	2.4354	6.04328	2.28387
16DAT	08:02:00	time [min]	ROI_ 0	ROI_ 1	ROI_ 2	ROI_ 3	ROI_ 4	ROI_ 5	ROI_ 6	ROI_1-6_sum		ratio%_1	ratio%_2	ratio%_3	ratio%_4	ratio%_5	ratio%_6	ratio%_1-6_sum
		5	2161.94	8.89425	17.0837	19.3591	17.5808	10.2412	12.8898	86.049		0.411402	0.790205	0.895454	0.813197	0.473707	0.596217	3.98018
		15	5531.69	25.4872	32.5882	55.4951	67.3761	33.9962	42.152	257.095		0.460749	0.589118	1.00322	1.218	0.614572	0.762009	4.64767
		25	9318.46	41.9244	44.3731	93.95	112.577	57.1207	70.3148	420.26		0.449907	0.476185	1.00821	1.20811	0.612984	0.754576	4.50997
		35	11415.3	51.0881	46.1564	119.743	130.919	70.3595	84.3308	502.597		0.447543	0.40434	1.04898	1.14688	0.616364	0.738755	4.40286
		45	12392.2	55.5925	46.8299	133.694	138.433	79.1975	93.7155	547.462		0.448607	0.377897	1.07885	1.11709	0.639089	0.756243	4.41778
		55	12763.7	56.4832	45.3989	140.98	140.05	81.3779	100.02	564.31		0.442532	0.355689	1.10454	1.09726	0.637575	0.783632	4.42122
		65	12843.5	54.9846	43.9903	147.409	133.469	84.8548	99.2673	563.975		0.428113	0.34251	1.14773	1.03919	0.660683	0.772899	4.39113
		75	12731.8	54.6719	43.3276	149.636	128.066	85.0317	97.5071	558.24		0.429413	0.34031	1.17529	1.00588	0.667869	0.765855	4.38462
		85	12479.4	50.7163	38.1596	148.716	128.785	79.6209	96.6272	542.625		0.406399	0.30578	1.19169	1.03198	0.638017	0.77429	4.34815
		95	12146.3	45.2877	38.2781	136.428	128.759	78.4426	94.1004	521.296		0.372852	0.315143	1.12321	1.06007	0.645816	0.774726	4.29182
		105	11946.3	41.8299	38.9832	134.004	116.348	78.7214	91.9809	501.867		0.350149	0.32632	1.12172	0.97392	0.658959	0.769951	4.20102
		mean 75-105	12326	48.1265	39.6871	142.196	125.49	80.4542	95.0539	531.007		0.389703	0.321888	1.15298	1.01796	0.652665	0.771206	4.3064
		std 75-105	348.648	5.69375	2.45405	8.12873	6.1037	3.09285	2.50638	24.6309		0.0351384	0.0148772	0.0358677	0.0367667	0.0133201	0.00416769	0.0799554
		std %	2.82857	11.8308	6.18348	5.71657	4.86391	3.84423	2.6368	4.63853		9.01672	4.62184	3.11088	3.6118	2.04087	0.540413	1.85666
16DAT	10:45:00	time [min]	ROI_ 0	ROI_ 1	ROI_ 2	ROI_ 3	ROI_ 4	ROI_ 5	ROI_ 6	ROI_1-6_sum		ratio%_1	ratio%_2	ratio%_3	ratio%_4	ratio%_5	ratio%_6	ratio%_1-6_sum
		5	2018.76	8.03	14.7885	19.9442	13.6205	9.80597	12.428	78.6171		0.397768	0.732551	0.987941	0.674693	0.485742	0.615622	3.89432
		15	4960.34	20.5345	29.0919	59.9208	57.8331	33.0443	41.3002	241.725		0.413974	0.586489	1.208	1.16591	0.66617	0.832607	4.87315
		25	8378.62	36.0671	39.4218	106.56	102.639	58.7647	71.7175	415.169		0.430467	0.470504	1.27181	1.22501	0.701365	0.855959	4.95511
		35	10451.1	46	43.7152	137.035	121.094	74.7221	90.6186	513.186		0.440146	0.418284	1.31121	1.15868	0.714971	0.867075	4.91037
		45	11582.4	51.4984	45.7662	157.343	130.444	84.3674	100.57	569.99		0.444628	0.395137	1.35847	1.12623	0.728413	0.868304	4.92118
		55	12136.3	53.7252	44.9732	175.285	139.328	87.7929	105.282	606.386		0.442682	0.370568	1.44431	1.14803	0.723391	0.867498	4.99647
		65	12404.2	51.9953	42.1542	181.463	136.703	91.534	110.022	613.871		0.419174	0.339838	1.46291	1.10206	0.737926	0.886968	4.94888
		75	12455.8	53	39.9228	176.758	142.276	97.0472	112	621.004		0.425503	0.320515	1.41907	1.14224	0.77913	0.899177	4.98564
		85	12288.9	49.4362	37.8672	177.9	136.148	90.0965	112.571	604.019		0.402283	0.308141	1.44764	1.10789	0.733153	0.91604	4.91516
		95	12158	50.1787	41.0524	176.59	129.701	88.4276	104.734	590.684		0.412723	0.337659	1.45246	1.0668	0.727323	0.861446	4.85842
		105	12092	46.6964	37.8401	177.729	132.773	88.9546	101.686	585.678		0.386177	0.312936	1.4698	1.09802	0.735649	0.840938	4.84352
		mean 75-105	12248.7	49.8278	39.1706	177.244	135.224	91.1315	107.748	600.346		0.406671	0.319812	1.44725	1.10374	0.743814	0.8794	4.90068
		std 75-105	160.54	2.59132	1.58913	0.665605	5.38806	4.00487	5.39055	15.7979		0.0166387	0.0129421	0.021055	0.0310742	0.0238012	0.0343282	0.0645001
		std %	1.31068	5.20054	4.05695	0.37553	3.98453	4.39461	5.00292	2.63147		4.09144	4.04678	1.45483	2.81536	3.19989	3.9036	1.31614

## Sheet: Treat P4
13DAT	08:08:00	time [min]	ROI_ 0	ROI_ 1	ROI_ 2	ROI_ 3	ROI_ 4	ROI_ 5	ROI_ 6	ROI_1-6_sum		ratio%_1	ratio%_2	ratio%_3	ratio%_4	ratio%_5	ratio%_6	ratio%_1-6_sum
		5	1022.08	20.2324	6.59393	8.44285	3.48423	2.41171	2.50515	43.6703		1.97954	0.645151	0.826049	0.340897	0.235962	0.245104	4.27271
		15	2077.41	45.904	19.753	26.3306	16.6606	15.527	13.8114	137.987		2.20968	0.950851	1.26748	0.801992	0.747422	0.664837	6.64226
		25	3420.21	68.0903	35.3835	46.3582	36.6953	34.6725	29.7317	250.931		1.99082	1.03454	1.35542	1.0729	1.01375	0.869294	7.33673
		35	4269.46	76.7741	43.7463	56.6745	50.4623	45.8194	39.1655	312.642		1.79821	1.02463	1.32744	1.18194	1.07319	0.917341	7.32275
		45	4731.38	82.581	48.8863	62.264	58.6226	49.4101	42.7687	344.533		1.74539	1.03324	1.31598	1.23902	1.04431	0.903936	7.28186
		55	4977.31	80.8029	51.7222	63.388	60.5892	52.9213	45.3931	354.817		1.62342	1.03916	1.27354	1.21731	1.06325	0.912001	7.12868
		65	5108.1	81.3131	53.6119	66.6131	60.8289	53.6452	46.7577	362.77		1.59185	1.04955	1.30407	1.19083	1.0502	0.915364	7.10185
		75	5183.66	81.5012	52.9981	66.2766	61.3325	56.0998	44.4757	362.684		1.57227	1.02241	1.27857	1.18319	1.08224	0.857999	6.99668
		85	5219.53	80.9231	52.4427	64.8118	58.9799	51.6815	45.5872	354.426		1.55039	1.00474	1.24172	1.12999	0.990157	0.873398	6.79039
		95	5249.83	78.8893	49.5568	64.9358	60.5682	48.3928	46.2743	348.617		1.5027	0.94397	1.23691	1.15372	0.921798	0.881444	6.64055
		105	5287.4	74.4662	48.711	63.8432	58.9152	52.9003	47.7695	346.605		1.40837	0.921265	1.20746	1.11426	1.0005	0.90346	6.55531
		mean 75-105	5235.1	78.9449	50.9271	64.9669	59.949	52.2686	46.0267	353.083		1.50843	0.973096	1.24116	1.14529	0.998675	0.879075	6.74573
		std 75-105	44.1257	3.18903	2.11148	1.00051	1.19799	3.18558	1.37811	7.20842		0.0727582	0.0481933	0.0291748	0.0300268	0.0657515	0.0189445	0.193473
		std %	0.84288	4.03957	4.14608	1.54003	1.99834	6.09463	2.99415	2.04156		4.82343	4.95258	2.3506	2.62177	6.58388	2.15505	2.86808
13DAT	11:12:00	time [min]	ROI_ 0	ROI_ 1	ROI_ 2	ROI_ 3	ROI_ 4	ROI_ 5	ROI_ 6	ROI_1-6_sum		ratio%_1	ratio%_2	ratio%_3	ratio%_4	ratio%_5	ratio%_6	ratio%_1-6_sum
		5	1379.29	30.8962	16.7199	23.059	18.2428	15.1275	12.8111	116.857		2.24002	1.21222	1.67181	1.32263	1.09676	0.928819	8.47226
		15	1846.83	37.5478	21.3979	28.9795	24.0121	18.9434	15.7955	146.676		2.0331	1.15863	1.56915	1.30018	1.02573	0.855278	7.94207
		25	2173.59	40.4746	25.0002	33.5074	27.8425	21.7149	17.5391	166.079		1.86211	1.15018	1.54157	1.28094	0.999035	0.806916	7.64075
		35	2366.84	42.2988	25.6267	36.4996	29.5006	23.1728	18.7704	175.869		1.78714	1.08274	1.54212	1.24641	0.979062	0.793059	7.43054
		45	2491.52	42.8052	26.2107	37.401	30.323	24.6668	19.4898	180.897		1.71804	1.052	1.50113	1.21705	0.990034	0.782249	7.2605
		55	2580.34	42.1217	26.8792	37.1196	30.6919	26.2181	20.0217	183.052		1.63241	1.04169	1.43856	1.18945	1.01607	0.775935	7.09412
		65	2644.91	43.0627	27.2214	37.4235	30.6719	26.1491	20.8294	185.358		1.62814	1.0292	1.41493	1.15966	0.988661	0.787528	7.00811
		75	2665.57	41.6957	26.521	37.4159	30.2945	24.3401	19.0868	179.354		1.56423	0.994948	1.40368	1.13651	0.913131	0.71605	6.72855
		85	2681.97	42.4503	25.3379	38.0544	32.1843	23.6294	22.368	184.024		1.5828	0.944752	1.4189	1.20003	0.881048	0.834014	6.86154
		95	2689.74	41.4498	25.5205	37.0715	31.2574	22.4913	20.5379	178.328		1.54104	0.94881	1.37826	1.1621	0.836188	0.763564	6.62996
		105	2698.66	40.5972	23.4802	34.7411	28.8572	25.849	19.03	172.555		1.50435	0.87007	1.28735	1.06932	0.957846	0.705167	6.3941
		mean 75-105	2683.98	41.5482	25.2149	36.8208	30.6484	24.0774	20.2557	178.565		1.54811	0.939645	1.37205	1.14199	0.897053	0.754699	6.65354
		std 75-105	14.0432	0.763689	1.26802	1.44497	1.4217	1.40522	1.57161	4.71194		0.0338073	0.0516695	0.0589003	0.0550275	0.0513646	0.0586416	0.19728
		std %	0.523223	1.83808	5.02886	3.92435	4.63876	5.83627	7.75889	2.63878		2.18378	5.49883	4.29288	4.81857	5.72593	7.7702	2.96504
14DAT	08:02:00	time [min]	ROI_ 0	ROI_ 1	ROI_ 2	ROI_ 3	ROI_ 4	ROI_ 5	ROI_ 6	ROI_1-6_sum		ratio%_1	ratio%_2	ratio%_3	ratio%_4	ratio%_5	ratio%_6	ratio%_1-6_sum
		5	906.004	13.7552	5.27598	6.44579	2.97941	3.39201	2.81915	34.6676		1.51823	0.582335	0.711452	0.328852	0.374392	0.311163	3.82643
		15	2049	33.0843	18.5181	21.0798	13.1827	17.5055	12.3413	115.712		1.61465	0.903765	1.02879	0.643371	0.854346	0.602309	5.64723
		25	3714.92	51.2757	36.4792	40.2717	28.2773	36.1755	25.9747	218.454		1.38027	0.981966	1.08405	0.761182	0.97379	0.6992	5.88046
		35	4923.22	58.2972	48.6074	51.2161	37.7211	46.4044	34.6036	276.85		1.18413	0.987309	1.0403	0.766187	0.942562	0.702865	5.62334
		45	5620.05	61.9347	55.7641	57.2393	42.3399	49.3303	40.4611	307.069		1.10203	0.992234	1.01848	0.753373	0.877754	0.719942	5.46382
		55	5981.35	67.6387	59.5774	62.1242	44.3808	50.3726	43.7083	327.802		1.13083	0.996052	1.03863	0.741985	0.842161	0.730742	5.4804
		65	6190.05	68.0886	62.3364	63.4183	45.5437	53.062	42.5737	335.023		1.09997	1.00704	1.02452	0.735757	0.857215	0.687776	5.41228
		75	6321.23	72.6411	63.2525	64.9142	47.629	54.2231	45.3421	348.002		1.14916	1.00064	1.02692	0.753477	0.857794	0.717298	5.50529
		85	6360.05	70.2083	62.9615	66.4437	43.882	58.2962	43.5749	345.367		1.1039	0.989953	1.04471	0.689963	0.9166	0.685135	5.43025
		95	6318.49	67.7669	63.4482	64.32	45.8776	52.7657	47.8898	342.068		1.07252	1.00417	1.01796	0.726086	0.8351	0.757932	5.41377
		105	6330.66	67.7082	63.2122	61.8764	47.8251	48.2043	52.3962	341.223		1.06953	0.998509	0.977409	0.755452	0.761443	0.827659	5.39
		mean 75-105	6332.61	69.5811	63.2186	64.3886	46.3034	53.3723	47.3008	344.165		1.09878	0.998316	1.01675	0.731244	0.842734	0.747006	5.43483
		std 75-105	19.0219	2.34915	0.200025	1.89874	1.83642	4.1651	3.831	3.1209		0.0370118	0.00604436	0.028485	0.0306106	0.06416	0.0614677	0.0497947
		std %	0.30038	3.37613	0.316402	2.94887	3.96605	7.80386	8.09923	0.906804		3.36846	0.605455	2.80157	4.1861	7.61331	8.22855	0.916215
14DAT	10:41:00	time [min]	ROI_ 0	ROI_ 1	ROI_ 2	ROI_ 3	ROI_ 4	ROI_ 5	ROI_ 6	ROI_1-6_sum		ratio%_1	ratio%_2	ratio%_3	ratio%_4	ratio%_5	ratio%_6	ratio%_1-6_sum
		5	890.747	14.5665	6.24107	6.79489	3.1072	3.59317	2.30521	36.608		1.63531	0.700655	0.76283	0.348831	0.403388	0.258795	4.10981
		15	1968.63	38.9069	20.258	22.3185	14.51	17.7949	11.7722	125.56		1.97635	1.02904	1.13371	0.73706	0.903926	0.597989	6.37808
		25	3513	61.7225	38.2897	41.7593	31.444	37.3977	23.9572	234.57		1.75697	1.08994	1.18871	0.895075	1.06455	0.681959	6.67721
		35	4653.07	73.9735	51.5679	54.6059	42.3653	47.3485	32.2026	302.064		1.58978	1.10826	1.17355	0.910481	1.01758	0.692072	6.49171
		45	5317.05	79.9805	60.0979	61.8721	48.8201	52.4689	37.7668	341.006		1.50423	1.13029	1.16365	0.91818	0.986805	0.710295	6.41345
		55	5711.39	81.6628	64.465	67.8909	52.229	54.1736	42.1828	362.604		1.42982	1.12871	1.18869	0.914471	0.948518	0.738573	6.34879
		65	5972.41	85.1722	67.6208	72.3404	55.8341	60.1982	44.3331	385.499		1.4261	1.13222	1.21124	0.934868	1.00794	0.742299	6.45466
		75	6108.89	85.0813	68.9438	72.7503	57.1607	61.956	46.233	392.125		1.39275	1.12858	1.19089	0.935698	1.0142	0.756815	6.41893
		85	6185.84	86.5754	70.1423	75.4185	56.2922	62.0645	43.4271	393.92		1.39957	1.13392	1.21921	0.910018	1.00333	0.70204	6.3681
		95	6245.91	82.0316	69.9929	72.7643	60.4654	61.4506	44.7586	391.463		1.31337	1.12062	1.16499	0.96808	0.983852	0.716606	6.26751
		105	6258.08	79.8591	70.167	68.777	56.4785	59.9852	43.4973	378.764		1.2761	1.12122	1.09901	0.902489	0.958523	0.695059	6.0524
		mean 75-105	6199.68	83.3869	69.8115	72.4275	57.5992	61.3641	44.479	389.068		1.34545	1.12609	1.16853	0.929071	0.989976	0.71763	6.27673
		std 75-105	68.2718	3.01773	0.583574	2.738	1.94693	0.957416	1.3197	6.94738		0.0605694	0.00635338	0.0513621	0.0296379	0.0244385	0.0276226	0.162252
		std %	1.10121	3.61896	0.835928	3.78033	3.38013	1.56022	2.96701	1.78565		4.50181	0.564201	4.39545	3.19006	2.4686	3.84914	2.58497
15DAT	08:44:00	time [min]	ROI_ 0	ROI_ 1	ROI_ 2	ROI_ 3	ROI_ 4	ROI_ 5	ROI_ 6	ROI_1-6_sum		ratio%_1	ratio%_2	ratio%_3	ratio%_4	ratio%_5	ratio%_6	ratio%_1-6_sum
		5	2872.34	45.7241	25.3334	27.9029	16.8958	12.5761	12.5316	140.964		1.59188	0.881979	0.971437	0.588226	0.437835	0.436287	4.90764
		15	4014.86	53.8148	30.1715	33.8146	21.772	18.4265	17.3043	175.304		1.34039	0.751495	0.842236	0.542285	0.458958	0.431007	4.36637
		25	4708.88	58.279	33.569	38.3764	24.3865	21.5376	19.9051	196.054		1.23764	0.712886	0.81498	0.517883	0.457382	0.422714	4.16349
		35	5067.56	60.5175	36.379	38.9572	25.2292	20.7128	21.3811	203.177		1.19422	0.717881	0.768757	0.497857	0.408733	0.421921	4.00936
		45	5235.34	60.6222	36.7642	38.4185	25.594	21.6633	20.7199	203.782		1.15794	0.702231	0.73383	0.488869	0.413789	0.395771	3.89243
		55	5305.24	61.2009	36.4262	37.4681	25.9797	22.9031	20.7203	204.698		1.15359	0.686608	0.706247	0.4897	0.431708	0.390564	3.85842
		65	5336.24	61.4208	37.578	36.9891	24.6348	21.1575	22.2349	204.015		1.15101	0.704202	0.693168	0.46165	0.396487	0.416678	3.8232
		75	5315.1	59.653	37.2232	37.5325	26.5395	21.5963	18.9893	201.534		1.12233	0.700329	0.706149	0.499323	0.40632	0.35727	3.79172
		85	5230.98	57.4613	34.591	37.7148	24.8024	22.2106	21.3678	198.148		1.09848	0.661272	0.72099	0.474144	0.424596	0.408486	3.78797
		95	5184.94	59.6178	34.4102	38.9423	26.7122	22.2356	18.5692	200.487		1.14983	0.663656	0.751066	0.515188	0.428849	0.358138	3.86672
		105	5177.7	54.1534	34.3846	35.055	25.3784	22.5252	22.4838	193.98		1.0459	0.66409	0.677038	0.490148	0.435043	0.434242	3.74646
		mean 75-105	5227.18	57.7214	35.1522	37.3112	25.8581	22.1419	20.3525	198.537		1.10413	0.672337	0.713811	0.494701	0.423702	0.389534	3.79822
		std 75-105	63.185	2.59006	1.38368	1.62919	0.919858	0.390755	1.88074	3.35151		0.0441301	0.0187023	0.0308245	0.0171696	0.0123563	0.0382301	0.0500644
		std %	1.20878	4.48719	3.93625	4.3665	3.55733	1.76478	9.24082	1.6881		3.99681	2.78169	4.3183	3.47069	2.91627	9.81433	1.3181
15DAT	10:52:00	time [min]	ROI_ 0	ROI_ 1	ROI_ 2	ROI_ 3	ROI_ 4	ROI_ 5	ROI_ 6	ROI_1-6_sum		ratio%_1	ratio%_2	ratio%_3	ratio%_4	ratio%_5	ratio%_6	ratio%_1-6_sum
		5	1492.92	23.7444	8.92292	10.0623	5.86769	7.10548	4.82783	60.5306		1.59046	0.597682	0.673999	0.393034	0.475945	0.323382	4.05451
		15	3338.99	49.0704	23.3592	28.2723	21.5907	26.9664	17.3629	166.622		1.46962	0.69959	0.846731	0.646624	0.807622	0.520004	4.99019
		25	5616.43	68.6549	37.3875	46.2588	38.7258	47.8087	30.3793	269.215		1.22239	0.66568	0.823633	0.68951	0.851228	0.540901	4.79335
		35	7051.79	74.1786	45.1439	53.9479	47.1082	57.4621	36.8311	314.672		1.05191	0.640176	0.765025	0.668032	0.814858	0.522294	4.4623
		45	7830.54	79.8289	50.5576	58.6678	53.3264	61.2416	42.4022	346.025		1.01946	0.645646	0.749218	0.681006	0.782087	0.541498	4.41891
		55	8250.99	82.4132	55.8717	62.1086	54.6674	62.7539	46.7247	364.539		0.998828	0.677152	0.752741	0.662555	0.760561	0.566292	4.41813
		65	8492.45	83.935	59.1673	65.8997	57.195	64.1613	47.101	377.459		0.988349	0.696704	0.77598	0.67348	0.75551	0.554622	4.44464
		75	8652.87	83.5554	60.4628	66.7835	59.5893	65.3965	44.2176	380.005		0.965639	0.69876	0.771808	0.688665	0.755778	0.511017	4.39167
		85	8705.24	83.9723	60.3991	65.5515	61.6384	66.3536	45.9797	383.895		0.964618	0.693824	0.753012	0.70806	0.762225	0.528184	4.40992
		95	8699.48	84.3148	57.2661	64.5145	63.4911	67.1102	45.793	382.49		0.969194	0.65827	0.74159	0.729827	0.771427	0.526388	4.3967
		105	8655.85	82.1169	59.0106	62.4243	53.1427	68.3803	50.3102	375.385		0.948687	0.681742	0.72118	0.613951	0.789989	0.581228	4.33678
		mean 75-105	8678.36	83.4899	59.2846	64.8184	59.4654	66.8101	46.5751	380.444		0.962034	0.683149	0.746897	0.685126	0.769855	0.536704	4.38377
		std 75-105	27.8392	0.966528	1.5033	1.84601	4.50628	1.25994	2.61247	3.73615		0.00911191	0.0180611	0.0211933	0.0503405	0.0148798	0.030666	0.0322583
		std %	0.320789	1.15766	2.53573	2.84798	7.57799	1.88585	5.60915	0.98205		0.94715	2.6438	2.83751	7.34762	1.93281	5.71375	0.735859
16DAT	08:02:00	time [min]	ROI_ 0	ROI_ 1	ROI_ 2	ROI_ 3	ROI_ 4	ROI_ 5	ROI_ 6	ROI_1-6_sum		ratio%_1	ratio%_2	ratio%_3	ratio%_4	ratio%_5	ratio%_6	ratio%_1-6_sum
		5	1943.73	28.228	10.6078	13.9742	8.29067	11.2511	7.04003	79.3918		1.45226	0.545744	0.718936	0.426533	0.578838	0.362191	4.0845
		15	5155.95	57.1237	29.7593	36.3319	30.3851	39.2868	24.6615	217.548		1.10792	0.577184	0.70466	0.589322	0.76197	0.478311	4.21937
		25	8677.68	75.3904	44.8908	53.96	47.2464	59.4149	37.8176	318.72		0.868786	0.517313	0.621825	0.544459	0.684686	0.435803	3.67287
		35	10624.9	80.0755	52.3786	62.9163	50.9187	64.0581	42.0383	352.385		0.753659	0.49298	0.592159	0.479239	0.602906	0.395658	3.3166
		45	11573.2	82.1675	54.6357	66.1357	54.1331	63.9387	44.1144	365.125		0.709983	0.472089	0.571457	0.467747	0.552473	0.381178	3.15493
		55	12000.9	83.0932	58.647	68.6626	57.9176	64.0314	45.1717	377.524		0.692388	0.488686	0.572143	0.482609	0.533553	0.376401	3.14578
		65	12138.2	84.2616	60.5137	68.2002	57.8447	65.6511	46.1216	382.593		0.694185	0.498539	0.561864	0.476551	0.540864	0.379971	3.15197
		75	12067.9	82.2675	61.7704	66.9798	58.2417	64.3538	45.9011	379.514		0.681702	0.511855	0.555022	0.482615	0.533263	0.380356	3.14481
		85	11930.6	80.2672	62.0675	68.2382	55.3937	61.8437	44.8007	372.611		0.672784	0.520238	0.571959	0.464299	0.518362	0.375511	3.12315
		95	11694.5	81.2079	59.4266	63.89	53.5313	58.0789	46.8792	363.014		0.694412	0.50816	0.546326	0.457749	0.496635	0.400866	3.10415
		105	11581.6	76.9823	57.7108	61.7416	50.4483	54.215	43.6345	344.733		0.664695	0.498297	0.533101	0.435589	0.468113	0.376757	2.97655
		mean 75-105	11818.7	80.1812	60.2438	65.2124	54.4037	59.6228	45.3039	364.968		0.678398	0.509638	0.551602	0.460063	0.504093	0.383372	3.08717
		std 75-105	220.822	2.28377	2.06075	2.9481	3.27193	4.43257	1.39982	15.0919		0.0127368	0.00909352	0.0162916	0.019415	0.0283118	0.0118421	0.0755916
		std %	1.86842	2.84826	3.42068	4.52076	6.01416	7.43436	3.08983	4.13514		1.87748	1.78431	2.95352	4.22008	5.61638	3.08892	2.44858
16DAT	10:41:00	time [min]	ROI_ 0	ROI_ 1	ROI_ 2	ROI_ 3	ROI_ 4	ROI_ 5	ROI_ 6	ROI_1-6_sum		ratio%_1	ratio%_2	ratio%_3	ratio%_4	ratio%_5	ratio%_6	ratio%_1-6_sum
		5	1914.73	29.1328	11.8354	14.9359	8.41469	10.7606	7.42877	82.5082		1.52151	0.618123	0.780054	0.43947	0.561988	0.387979	4.30912
		15	4711.36	60.4211	32.1837	38.9145	31.6203	41.0882	25.0131	229.241		1.28246	0.683108	0.825972	0.671151	0.87211	0.530912	4.86571
		25	7805.07	85.1589	49.947	58.6065	52.5235	65.0648	41.3285	352.629		1.09107	0.63993	0.750877	0.67294	0.833622	0.529508	4.51795
		35	9503.46	92.5301	59.0732	68.5619	61.445	74.3032	48.6142	404.528		0.973647	0.621596	0.721441	0.646555	0.781854	0.511542	4.25664
		45	10330.6	97.7937	63.3809	74.4369	65.3642	77.1629	50.1883	428.327		0.946644	0.613528	0.72055	0.632726	0.746937	0.485823	4.14621
		55	10765.8	101.56	65.8211	76.7124	66.4788	76.2474	54.6972	441.517		0.943358	0.611388	0.712553	0.617497	0.708234	0.508062	4.10109
		65	10947.2	103.826	68.7401	80.2279	64.6907	73.6737	53.3858	444.544		0.948423	0.627923	0.732861	0.590933	0.67299	0.487665	4.06079
		75	10939.6	102.716	66.7071	82.5718	67.0154	73.136	52.9613	445.107		0.938937	0.609778	0.754798	0.612596	0.668544	0.484126	4.06878
		85	10961.2	103.554	66.9344	80.5268	68.4169	72.8396	53.6202	445.892		0.944729	0.610648	0.734652	0.624173	0.664522	0.489181	4.06791
		95	10926.8	98.9915	68.5822	81.5667	66.5989	68.1749	49.6776	433.592		0.905954	0.627654	0.746486	0.609503	0.623926	0.454642	3.96816
		105	10788.2	97.5664	66.7005	77.4293	65.9113	70.6651	49.8676	428.14		0.904377	0.61827	0.717719	0.610954	0.655019	0.46224	3.96858
		mean 75-105	10904	100.707	67.2311	80.5236	66.9856	71.2039	51.5317	438.183		0.923499	0.616587	0.738414	0.614306	0.653003	0.472547	4.01836
		std 75-105	78.4341	2.8836	0.907303	2.22543	1.05724	2.30025	2.0504	8.74275		0.0213114	0.00830538	0.0160833	0.00669795	0.0201968	0.0167091	0.0577191
		std %	0.719318	2.86336	1.34953	2.7637	1.5783	3.23051	3.9789	1.99523		2.30767	1.34699	2.17809	1.09033	3.09292	3.53597	1.43638

## Sheet: Treat P5
13DAT	08:05:00	time [min]	ROI_ 0	ROI_ 1	ROI_ 2	ROI_ 3	ROI_ 4	ROI_ 5	ROI_ 6	ROI_1-6_sum		ratio%_1	ratio%_2	ratio%_3	ratio%_4	ratio%_5	ratio%_6	ratio%_1-6_sum
		5	886.58	9.13233	4.83261	10.2835	5.33922	3.69828	6.71701	40.0029		1.03006	0.545085	1.15991	0.602227	0.41714	0.757632	4.51205
		15	2007.29	33.3155	11.3513	51.8209	20.818	18.2347	29.6074	165.148		1.65973	0.565502	2.58164	1.03712	0.908423	1.47499	8.2274
		25	3570.3	65.8682	19.4778	103.652	38.8802	39.0454	61.322	328.246		1.84489	0.545551	2.90318	1.08899	1.09362	1.71756	9.19379
		35	4653.45	84.8763	23.1788	131.102	48.3863	53.407	80.5663	421.516		1.82394	0.498098	2.8173	1.03979	1.14768	1.73132	9.05814
		45	5235.38	94.4296	24.9192	147.204	54.1084	62.2483	88.9755	471.885		1.80368	0.475976	2.81171	1.03351	1.18899	1.6995	9.01338
		55	5562.87	100.731	26.9364	152.319	57.7578	66.397	98.0108	502.152		1.81077	0.484218	2.73814	1.03827	1.19357	1.76187	9.02684
		65	5756.32	106.296	27.1192	158.319	60.4217	69.0682	102.688	523.912		1.84659	0.471121	2.75035	1.04966	1.19987	1.78392	9.10151
		75	5907.13	106.894	28.6259	161.667	59.9693	72.7696	103.908	533.834		1.80958	0.484599	2.73681	1.0152	1.23189	1.75902	9.0371
		85	5948.52	102.547	28.659	160.036	60.6518	71.4601	104.804	528.158		1.72391	0.481784	2.69036	1.01961	1.20131	1.76185	8.87883
		95	5966.59	95.4862	26.2282	160.79	61.3035	70.1034	97.5981	511.51		1.60035	0.439585	2.69484	1.02745	1.17493	1.63574	8.5729
		105	6038.93	95.1839	28.1977	160.248	63.7115	67.2501	96.0861	510.677		1.57617	0.466933	2.65358	1.05501	1.11361	1.59111	8.45642
		mean 75-105	5965.29	100.028	27.9277	160.685	61.409	70.3958	100.599	521.045		1.6775	0.468225	2.6939	1.02932	1.18044	1.68693	8.73631
		std 75-105	55.0397	5.70325	1.1523	0.727529	1.62876	2.36278	4.39691	11.7269		0.109267	0.0206065	0.0340637	0.0178625	0.0502644	0.0868154	0.268223
		std %	0.922665	5.70166	4.12599	0.452766	2.65232	3.35642	4.37074	2.25065		6.51367	4.40097	1.26448	1.73537	4.25812	5.14635	3.07021
13DAT	10:39:00	time [min]	ROI_ 0	ROI_ 1	ROI_ 2	ROI_ 3	ROI_ 4	ROI_ 5	ROI_ 6	ROI_1-6_sum		ratio%_1	ratio%_2	ratio%_3	ratio%_4	ratio%_5	ratio%_6	ratio%_1-6_sum
		5	839.392	9.08877	4.7627	11.6906	5.77523	4.81792	7.16449	43.2997		1.08278	0.567398	1.39275	0.688025	0.573977	0.853533	5.15846
		15	1773.76	32.1533	10.2127	47.8996	19.9869	18.9181	28.3233	157.494		1.81273	0.575766	2.70046	1.12681	1.06655	1.5968	8.87912
		25	3061.64	60.3643	17.3272	92.3607	36.7659	37.3929	56.7296	300.941		1.97164	0.565946	3.01671	1.20086	1.22134	1.85292	9.82941
		35	4007.53	78.7992	21.0318	120.27	46.8268	49.0524	75.9297	391.91		1.96628	0.524807	3.00112	1.16847	1.22401	1.89468	9.77936
		45	4603.36	89.2467	23.4546	138.154	53.1022	56.6877	89.3864	450.031		1.93873	0.50951	3.00115	1.15355	1.23144	1.94176	9.77615
		55	5029.12	95.9364	25.5642	151.66	59.6581	63.5186	97.1142	493.451		1.90762	0.508324	3.01563	1.18625	1.26302	1.93104	9.81188
		65	5316.42	100.308	25.5025	162.119	61.022	66.1219	102.956	518.029		1.88676	0.479692	3.0494	1.1478	1.24373	1.93656	9.74395
		75	5543.95	104.896	26.979	166.836	62.2741	68.9411	106.189	536.116		1.89209	0.486639	3.00933	1.12328	1.24354	1.91541	9.67029
		85	5687.03	103.754	27.8832	177.096	64.1459	73.0759	111.038	556.993		1.8244	0.490295	3.11403	1.12793	1.28496	1.95247	9.79409
		95	5764.67	101.802	26.7158	179.325	62.7096	72.9089	105.039	548.5		1.76596	0.463441	3.11076	1.08783	1.26475	1.82212	9.51485
		105	5848.36	100.076	23.3768	176.555	64.3159	73.0385	100.087	537.449		1.71118	0.399716	3.01888	1.09972	1.24887	1.71136	9.18973
		mean 75-105	5711	102.632	26.2387	174.953	63.3614	71.9911	105.588	544.764		1.79841	0.460023	3.06325	1.10969	1.26053	1.85034	9.54224
		std 75-105	129.395	2.12978	1.97235	5.54249	1.02203	2.03457	4.49546	9.86237		0.077701	0.0419263	0.0568971	0.0191031	0.0186118	0.107667	0.261301
		std %	2.26571	2.07516	7.51694	3.16799	1.61302	2.82615	4.25754	1.81039		4.32055	9.11396	1.85741	1.72148	1.47651	5.81876	2.73836
14DAT	08:01:00	time [min]	ROI_ 0	ROI_ 1	ROI_ 2	ROI_ 3	ROI_ 4	ROI_ 5	ROI_ 6	ROI_1-6_sum		ratio%_1	ratio%_2	ratio%_3	ratio%_4	ratio%_5	ratio%_6	ratio%_1-6_sum
		5	796.731	6.35083	3.49261	11.6653	5.34353	3.83762	6.17716	36.867		0.797112	0.438368	1.46414	0.670681	0.48167	0.775313	4.62729
		15	1909.32	25.5396	8.47626	51.4061	19.9686	18.5023	27.84	151.733		1.33763	0.443941	2.69238	1.04585	0.969053	1.45811	7.94695
		25	3662.69	53.1533	15.6518	102.154	39.8741	41.1757	58.813	310.822		1.45121	0.427331	2.78905	1.08866	1.12419	1.60573	8.48618
		35	5056.62	74.7459	20.2135	134.483	53.0973	58.3815	81.6707	422.592		1.47818	0.399743	2.65955	1.05006	1.15456	1.61512	8.35722
		45	5892.05	86.2762	23.8433	152.724	62.2627	69.3042	89.4607	483.871		1.46428	0.404668	2.59204	1.05672	1.17623	1.51833	8.21227
		55	6355.97	94.1023	24.3739	162.652	67.3188	76.4365	93.5943	518.478		1.48053	0.383481	2.55904	1.05914	1.20259	1.47254	8.15734
		65	6598.24	101.338	23.8514	170.879	69.2695	78.0457	98.1168	541.501		1.53584	0.361482	2.58977	1.04982	1.18283	1.48701	8.20675
		75	6744.66	107.321	25.2108	178.17	69.7945	79.2481	100.42	560.165		1.5912	0.373789	2.64165	1.03481	1.17498	1.48888	8.30531
		85	6850.55	108.24	26.1936	181.865	73.1134	83.2356	103.87	576.518		1.58002	0.382357	2.65475	1.06726	1.21502	1.51623	8.41564
		95	6899.76	98.9024	24.7545	186.619	69.156	84.984	99.1409	563.557		1.43342	0.358773	2.70472	1.0023	1.23169	1.43687	8.16778
		105	6898.51	97.1441	27.747	181.583	69.8938	78.5666	97.2289	552.164		1.40819	0.402218	2.63221	1.01317	1.13889	1.40942	8.00411
		mean 75-105	6848.37	102.902	25.9765	182.059	70.4894	81.5086	100.165	563.101		1.50321	0.379284	2.65833	1.02939	1.19015	1.46285	8.22321
		std 75-105	72.8363	5.69129	1.32433	3.47293	1.7796	3.09976	2.79646	10.14		0.0958147	0.0181319	0.032277	0.0286403	0.0416412	0.0484984	0.177807
		std %	1.06356	5.53079	5.09817	1.90758	2.52463	3.80299	2.79185	1.80074		6.37402	4.78056	1.21418	2.78227	3.49883	3.31533	2.16226
14DAT	10:39:00	time [min]	ROI_ 0	ROI_ 1	ROI_ 2	ROI_ 3	ROI_ 4	ROI_ 5	ROI_ 6	ROI_1-6_sum		ratio%_1	ratio%_2	ratio%_3	ratio%_4	ratio%_5	ratio%_6	ratio%_1-6_sum
		5	946.686	7.72711	3.65374	11.4151	3.61527	2.57596	7.60463	36.5919		0.816228	0.385951	1.2058	0.381887	0.272103	0.803289	3.86526
		15	2052.28	24.9176	8.56371	48.5091	18.228	13.3233	28.0653	141.607		1.21414	0.417278	2.36367	0.888183	0.649198	1.36752	6.89999
		25	3782.9	52.9844	15.5432	106.401	37.7136	33.3721	59.2175	305.232		1.40063	0.410881	2.81269	0.99695	0.882184	1.5654	8.06873
		35	5167.2	72.7263	19.8805	147.928	51.5939	49.6922	86.1721	427.993		1.40746	0.384745	2.86282	0.998489	0.961685	1.66767	8.28287
		45	6064.5	86.8168	22.0445	175.19	59.8277	61.0525	101.791	506.723		1.43156	0.363501	2.88878	0.986523	1.00672	1.67848	8.35556
		55	6623.08	97.6329	23.6432	189.205	67.5658	69.1896	113.381	560.618		1.47413	0.356982	2.85675	1.02016	1.04467	1.71191	8.46461
		65	6987.87	103.501	26.2837	201.819	71.4743	75.4901	124.107	602.675		1.48115	0.376133	2.88813	1.02283	1.0803	1.77603	8.62458
		75	7205.43	108.658	25.9272	212.255	70.663	77.3403	126.253	621.096		1.508	0.359829	2.94576	0.980691	1.07336	1.75219	8.61984
		85	7319.47	112.147	27.8537	211.296	69.5772	75.9595	132.295	629.129		1.53218	0.380543	2.88677	0.950577	1.03777	1.80744	8.59528
		95	7364.6	106.341	24.6277	214.112	72.0732	79.9854	126.688	623.827		1.44395	0.334406	2.90732	0.978643	1.08608	1.72023	8.47062
		105	7402.18	103.291	21.6819	218.864	70.2968	77.7427	121.78	613.657		1.39542	0.292913	2.95676	0.949678	1.05027	1.64519	8.29022
		mean 75-105	7322.92	107.609	25.0226	214.132	70.6525	77.757	126.754	621.927		1.46989	0.341923	2.92415	0.964897	1.06187	1.73126	8.49399
		std 75-105	85.3134	3.7393	2.59163	3.3646	1.04898	1.67038	4.30898	6.44373		0.0620514	0.0377297	0.0327164	0.0170792	0.021859	0.0677537	0.150736
		std %	1.16502	3.47489	10.3571	1.57127	1.48471	2.1482	3.39949	1.03609		4.22152	11.0346	1.11883	1.77006	2.05854	3.91355	1.77462
15DAT	08:02:00	time [min]	ROI_ 0	ROI_ 1	ROI_ 2	ROI_ 3	ROI_ 4	ROI_ 5	ROI_ 6	ROI_1-6_sum		ratio%_1	ratio%_2	ratio%_3	ratio%_4	ratio%_5	ratio%_6	ratio%_1-6_sum
		5	1413.32	12.4393	4.69697	21.2266	9.96728	8.37411	12.0517	68.7561		0.880149	0.332335	1.5019	0.705238	0.592513	0.852725	4.86486
		15	3726.65	44.9512	12.1132	88.8126	31.8224	34.403	43.0796	255.182		1.20621	0.325043	2.38318	0.853915	0.923161	1.15599	6.84749
		25	7064.4	85.2772	20.3182	172.874	56.3763	67.9295	82.9942	485.77		1.20714	0.287615	2.44712	0.798034	0.961575	1.17482	6.87631
		35	9533.78	109.359	26.3126	225.521	71.7435	90.4684	108.859	632.263		1.14707	0.275993	2.36549	0.752519	0.948925	1.14182	6.63182
		45	10972.2	121.94	29.8426	252.228	81.3067	101.797	124.863	711.977		1.11136	0.271985	2.2988	0.741027	0.927774	1.138	6.48894
		55	11703.5	131.623	30.2348	267.508	86.4081	112.46	133.416	761.65		1.12465	0.258339	2.28571	0.73831	0.960908	1.13997	6.50788
		65	12098.6	135.517	32.5616	273.492	87.8954	113.851	135.579	778.896		1.12011	0.269136	2.26054	0.726495	0.941027	1.12062	6.43792
		75	12219.4	134.824	32.5698	275.893	87.6379	117.757	138.7	787.381		1.10336	0.266543	2.25783	0.717205	0.963695	1.13508	6.44371
		85	12248.7	136.515	28.725	270.989	88.0427	117.461	137.203	778.935		1.11453	0.234515	2.21239	0.718794	0.958967	1.12015	6.35935
		95	12179.1	125.669	30.19	259.861	84.0641	110.348	132.717	742.85		1.03185	0.247884	2.13366	0.690233	0.906046	1.08971	6.09938
		105	12064.3	128.179	32.3965	254.269	87.6143	103.457	136.377	742.292		1.06246	0.268533	2.10762	0.726229	0.857547	1.13042	6.15281
		mean 75-105	12177.9	131.297	30.9703	265.253	86.8398	112.256	136.249	762.864		1.07805	0.254368	2.17788	0.713115	0.921564	1.11884	6.26381
		std 75-105	80.9059	5.19786	1.84779	9.93014	1.86083	6.79257	2.54359	23.6863		0.0380741	0.0161766	0.0694631	0.0157539	0.0500432	0.0203975	0.164166
		std %	0.664369	3.95887	5.96632	3.74365	2.14283	6.05097	1.86687	3.10492		3.53176	6.3595	3.18949	2.20916	5.43025	1.82309	2.62086
15DAT	10:41:00	time [min]	ROI_ 0	ROI_ 1	ROI_ 2	ROI_ 3	ROI_ 4	ROI_ 5	ROI_ 6	ROI_1-6_sum		ratio%_1	ratio%_2	ratio%_3	ratio%_4	ratio%_5	ratio%_6	ratio%_1-6_sum
		5	1550.7	14.1406	4.84023	24.6912	10.8315	9.44664	13.7798	77.73		0.911889	0.312132	1.59227	0.698495	0.609187	0.888617	5.01259
		15	3861.12	47.5481	12.2463	90.1344	32.2973	32.7935	46.8528	261.872		1.23146	0.317169	2.33441	0.836474	0.849327	1.21345	6.78229
		25	6882.73	82.9937	20.8097	158.671	52.9312	61.1885	83.182	459.777		1.20583	0.302347	2.30535	0.769044	0.889014	1.20856	6.68014
		35	8893.57	102.014	24.5472	196.21	63.984	80.0514	101.634	568.441		1.14705	0.27601	2.2062	0.719441	0.900105	1.14279	6.39159
		45	10038	115.685	26.3982	214.747	72.8169	88.4162	114.236	632.299		1.15247	0.262983	2.13934	0.725413	0.880815	1.13803	6.29905
		55	10639.3	124.229	27.0848	223.02	76.0156	95.6303	119.732	665.713		1.16765	0.254574	2.0962	0.714481	0.898843	1.12538	6.25713
		65	10953	124.612	28.8825	228.336	78.7018	96.2156	128.642	685.39		1.1377	0.263696	2.08469	0.718544	0.878444	1.1745	6.25758
		75	11085.7	127.52	30.0945	237.526	76.9488	98.7595	130.821	701.67		1.15031	0.271471	2.14264	0.694127	0.890874	1.18009	6.32952
		85	11138.2	130.069	29.8622	237.995	80.2142	98.3564	127.375	703.872		1.16778	0.268107	2.13675	0.720175	0.883058	1.1436	6.31947
		95	11057.8	128.703	30.1444	235.756	75.2535	96.0654	128.694	694.615		1.16391	0.272607	2.13203	0.680546	0.868756	1.16383	6.28167
		105	11089.1	121.969	28.9467	223.789	76.5928	94.6805	120.293	666.27		1.0999	0.261038	2.0181	0.690705	0.853817	1.08478	6.00835
		mean 75-105	11092.7	127.065	29.7619	233.766	77.2523	96.9654	126.796	691.607		1.14548	0.268306	2.10738	0.696388	0.874126	1.14307	6.23475
		std 75-105	33.3946	3.55337	0.557224	6.72139	2.10516	1.93083	4.5619	17.3464		0.0312906	0.00520846	0.059679	0.016874	0.0163456	0.0416285	0.152334
		std %	0.301051	2.79649	1.87227	2.87526	2.72504	1.99125	3.59783	2.50813		2.73167	1.94124	2.83191	2.42307	1.86994	3.64181	2.44331
16DAT	07:59:00	time [min]	ROI_ 0	ROI_ 1	ROI_ 2	ROI_ 3	ROI_ 4	ROI_ 5	ROI_ 6	ROI_1-6_sum		ratio%_1	ratio%_2	ratio%_3	ratio%_4	ratio%_5	ratio%_6	ratio%_1-6_sum
		5	1640.04	14.4326	4.54839	26.3331	9.17625	9.66613	12.9606	77.117		0.880014	0.277334	1.60564	0.559514	0.589384	0.790261	4.70214
		15	4919.53	50.4917	14.2785	104.775	31.16	38.3453	48.6352	287.686		1.02635	0.290242	2.12978	0.633393	0.77945	0.988613	5.84783
		25	8969.89	84.516	23.1403	174.661	51.9983	70.2681	82.2263	486.81		0.94222	0.257978	1.9472	0.579699	0.783377	0.916693	5.42716
		35	11441.5	96.4307	28.4166	205.521	62.4493	87.4633	99.0733	579.354		0.842813	0.248364	1.79627	0.545813	0.764437	0.865909	5.06361
		45	12765.7	105.119	29.0049	220.183	69.5125	94.0484	110.993	628.861		0.823454	0.22721	1.7248	0.544527	0.73673	0.869468	4.92619
		55	13424.6	111.183	30.9461	228.11	69.7475	98.318	118.285	656.589		0.828202	0.230518	1.6992	0.51955	0.732373	0.881108	4.89095
		65	13685.3	116.083	32.3915	229.142	68.235	102.07	118.693	666.614		0.848232	0.236689	1.67437	0.498602	0.74584	0.867305	4.87104
		75	13689.8	110.562	33.6551	238.339	70.6767	105.64	119.855	678.729		0.807625	0.245841	1.741	0.516272	0.771669	0.875505	4.95791
		85	13629.1	113.899	32.8667	234.203	68.7354	101.092	117.617	668.412		0.835708	0.241151	1.71841	0.504329	0.741735	0.862987	4.90431
		95	13475.2	116.686	29.4656	222.851	67.6393	101.96	113.915	652.516		0.865928	0.218665	1.65378	0.501953	0.756646	0.84537	4.84234
		105	13355.6	108.408	30.909	210.46	68.2288	106.122	109.979	634.107		0.811708	0.231431	1.57583	0.510864	0.794589	0.823469	4.74789
		mean 75-105	13537.4	112.389	31.7241	226.463	68.82	103.703	115.342	658.441		0.830242	0.234272	1.67225	0.508355	0.76616	0.851833	4.86311
		std 75-105	151.179	3.64808	1.89731	12.5177	1.3163	2.54703	4.33361	19.4786		0.0268229	0.012011	0.0741511	0.00648492	0.0225512	0.0225909	0.0901702
		std %	1.11675	3.24595	5.98066	5.52748	1.91267	2.45608	3.75719	2.95829		3.23073	5.12692	4.43421	1.27567	2.94341	2.65203	1.85417
16DAT	10:42:00	time [min]	ROI_ 0	ROI_ 1	ROI_ 2	ROI_ 3	ROI_ 4	ROI_ 5	ROI_ 6	ROI_1-6_sum		ratio%_1	ratio%_2	ratio%_3	ratio%_4	ratio%_5	ratio%_6	ratio%_1-6_sum
		5	1698.77	15.7842	5.65796	27.9987	10.7415	10.2321	14.7382	85.1527		0.929157	0.333062	1.64818	0.63231	0.602322	0.867582	5.01261
		15	4309.18	47.8066	13.4164	96.5466	30.1891	35.7145	44.6635	268.337		1.10941	0.311346	2.24049	0.700577	0.828801	1.03647	6.2271
		25	7545.3	76.8293	20.8232	160.111	47.3002	61.7249	74.2831	441.071		1.01824	0.275975	2.12199	0.626883	0.818058	0.984495	5.84564
		35	9571.55	92.8297	25.6126	187.443	55.6222	76.0197	90.5622	528.09		0.96985	0.26759	1.95834	0.58112	0.794226	0.94616	5.51728
		45	10678.5	102.015	27.6515	204.452	60.3854	84.4088	99.5225	578.436		0.955337	0.258946	1.91462	0.565487	0.790457	0.931992	5.41684
		55	11269	107.227	28.8767	214.417	66.2747	92.4748	106.823	616.093		0.951525	0.256249	1.90271	0.588115	0.820612	0.947933	5.46715
		65	11613.4	112.486	31.5031	216.845	69.7495	94.8268	112.019	637.429		0.968585	0.271264	1.86719	0.600593	0.816527	0.964563	5.48872
		75	11761.4	115.314	30.2999	218.946	70.2999	95.5424	114.341	644.744		0.980449	0.257622	1.86157	0.597718	0.81234	0.972176	5.48187
		85	11793.7	119.409	31.4148	215.58	71.7651	99.3509	115.239	652.759		1.01248	0.266369	1.82792	0.608503	0.842405	0.977123	5.5348
		95	11753.6	114.055	31.099	214.875	74.3801	98.2191	110.077	642.705		0.970383	0.264591	1.82815	0.632826	0.835648	0.936538	5.46814
		105	11705.3	108.563	30.9421	212.849	72.6857	99.5687	112.209	636.817		0.927463	0.264342	1.8184	0.620962	0.850628	0.958615	5.44041
		mean 75-105	11753.5	114.335	30.939	215.562	72.2827	98.1703	112.967	644.256		0.972693	0.263231	1.83401	0.615002	0.835255	0.961113	5.4813
		std 75-105	36.5191	4.47596	0.469186	2.53512	1.70886	1.8491	2.30774	6.5897		0.0350908	0.00384647	0.0189243	0.0152116	0.0164588	0.018156	0.0396138
		std %	0.310708	3.91477	1.51649	1.17605	2.36414	1.88356	2.04285	1.02284		3.60759	1.46125	1.03186	2.47342	1.97051	1.88906	0.722707

## Sheet: single detectors and CO2 uptake
plant ID	time [DAS]	Shoot detector counts		Root detector counts		CO2 uptake rate [µmol/s]
		mean	sd	mean	sd	mean	sd
Control P1	13.3389	7036.89	135.328	8714.98	369.621	0.0114956	0.00339988
	13.4493	6248.54	135.712	7844.9	392.217	0.0116616	0.00326235
	14.334	6743.8	124.663	9941.23	360.722	0.0135	0.003743
	14.4549	7624.75	170.078	10858.4	373.299	0.0144672	0.00351327
	15.3326	7277.19	157.086	12804.5	385.505	0.0166752	0.00450325
	15.4424	8019.23	144.221	12237.9	399.647	0.0174567	0.0043555
	16.3333	7831.63	91.9736	13930.4	314.017	0.0189823	0.00485054
	16.4576	10009.4	115.568	13658.3	285.96	0.0203522	0.00492882
Control P2	13.3313	8535.74	77.5086	4921.14	247.496	0.0220819	0.00572745
	13.4521	9719.45	94.5098	5051.29	299.647	0.0229208	0.00550027
	14.3285	10043.2	116.687	5779.53	296.404	0.0240443	0.00501012
	14.4486	9863.94	128.346	6092.04	335.27	0.024246	0.00620025
	15.3319	9461.24	118.158	4515.76	268.122	0.0209825	0.0049903
	15.4535	10308.7	161.497	5227.68	319.379	0.0215672	0.00531922
	16.3306	10152.5	107.576	5234.97	247.442	0.0214627	0.00532658
	16.4493	10099	144.557	6809.68	341.325	0.0213918	0.00507805
Treat P1	13.3299	7372.8	96.0347	6262.42	249.033	0.0220518	0.00572098
	13.4514	8579.79	116.117	7080.23	230.399	0.0220518	0.00572098
	14.3118	9183.74	169.98	8652.36	258.468	0.0272235	0.00732997
	14.4208	10477	161.493	9778.54	378.035	0.0269288	0.00702079
	15.3431	9743.53	186.762	9587.29	444.229	0.028952	0.00721863
	15.459	9546.93	159.386	9067.83	280.723	0.0262627	0.00730219
	16.3479	11874.8	141.434	12958.5	307.97	0.034936	0.00962151
	16.4521	11999.5	166.107	12997.8	2302.03	0.034284	0.00953967
Treat P2	13.3333	14341.6	132.751	5537.27	302.248	0.0259114	0.00503086
	13.4458	14732.7	90.8374	6641.98	367.834	0.0253978	0.00470599
	14.3326	16096.5	159.278	8374.88	363.132	0.0239028	0.00415272
	14.4597	14668.4	188.085	7879.74	355.493	0.0236316	0.00456797
	15.3368	14725.9	185.327	9934.02	565.952	0.0251922	0.00199428
	15.4549	12652.5	182.552	8278.01	458.544	0.0197902	0.00446872
	16.3354	13733.7	198.576	11710.3	383.136	0.0258334	0.00511805
	16.4437	15851.2	189.807	10334.2	499.501	0.0308118	0.0367224
Treat P3	13.3354	6874.1	147.496	8140.46	213.844	0.0111905	0.00373681
	13.4625	8333.03	119.497	10618.6	292.284	0.0124233	0.00305217
	14.334	8414.52	132.706	10345.9	234.949	0.0149884	0.00376819
	14.4472	9442.06	116.279	11768.2	374.447	0.0159225	0.00356302
	15.3382	10063.7	118.1	13103.2	266.428	0.0169916	0.00425485
	15.4458	11080.8	137.701	13604.7	322.626	0.0176435	0.00363905
	16.3347	13292.6	167.524	17599.8	378.633	0.0241985	0.00435034
	16.4479	12669.7	169.815	15429.2	494.217	0.0257985	0.00473876
Treat P4	13.3389	11574.9	182.134	7459.2	385.685	0.0221865	0.0051693
	13.4667	11390.1	180.705	8091.45	410.12	0.0223571	0.00457288
	14.3347	12862.7	146.624	8799.14	435.381	0.024432	0.00557783
	14.4451	13798.6	137.997	9757.81	459.44	0.0244284	0.00470122
	15.3639	8543.58	104.833	9728.3	258.161	0.0217923	0.00644786
	15.4528	11894.3	198.816	11367.7	541.436	0.0208414	0.0051136
	16.3347	12690.6	202.649	15599.5	471.71	0.024319	0.00553346
	16.4451	12468.2	154.707	14439.8	496.119	0.033323	0.00613246
Treat P5	13.3368	13053.6	175.826	7308.37	384.228	0.0243893	0.00618423
	13.4437	14857.9	150.775	8364.71	515.358	0.0250061	0.00618059
	14.334	14813.4	140.059	8233.61	453.855	0.028522	0.00614657
	14.4437	15825.5	161.716	8760.9	518.291	0.0305414	0.00851176
	15.3347	14104.5	251.103	14044.3	640.825	0.0290653	0.0071019
	15.4451	14750.9	202.2	13110.5	575.893	0.0286326	0.00688349
	16.3326	15665.9	172.553	15327.1	536.729	0.0345048	0.00844776
	16.4458	16957.8	298.137	14848.9	491.632	0.0349216	0.00845375
